# Supplementary material for: Genome-wide association analysis of HDL-C in a Lebanese cohort
Source: PLoS One. 2019 Jun 18;14(6):e0218443. doi: 10.1371/journal.pone.0218443 (PMC6581269; doi:10.1371/journal.pone.0218443)
Supplement: S1 Table — For the 2,700 individuals who passed the QC, 2,171 individuals were genotyped using the Illumina Human610/660W chips and 529 were genotyped using the HumanOmniExp-12v1 chip. (XLSX) [file pone.0218443.s001.xlsx]

## Sheet: Supplementary Table 1
Population	Total number of Individuals
FGENTCARD	7710
Type II Diabetes patients	775
Total	8485
Available Chip Data	2968
Genotyping call rate ≥ 90%	2700
Supplementary Table 1. Studied population. For the 2,700 individuals who passed the QC, 2,171 individuals were genotyped using the Illumina Human610/660W chips and 529 were genotyped using the HumanOmniExp-12v1 chip.
