# Supplementary material for: Genome-wide association analysis of HDL-C in a Lebanese cohort
Source: PLoS One. 2019 Jun 18;14(6):e0218443. doi: 10.1371/journal.pone.0218443 (PMC6581269; doi:10.1371/journal.pone.0218443)
Supplement: S2 Table — RAF, risk allele frequency. (XLSX) [file pone.0218443.s002.xlsx]

## Sheet: Supplementary Table 2
CHR	SNP	Position in bp	Gene of Interest	Effect Allele	ß^	95% CI	p-value	Study Accession Link in https://www.ebi.ac.uk/gwas/	Effect allele	RAF	p-value	ß^	95% CI	Studied Population
16	rs1800775	56995236	5' of CETP	C	0.0256	(0.0150,0.0362)	2.11e-06	https://www.ebi.ac.uk/gwas/studies/GCST006306	A	0.392	7 x 10-8	0.195 unit increase	(0.12,0.27)	Asian and African
								https://www.ebi.ac.uk/gwas/studies/GCST004919	C	0.47	3 x 10-13	2.1 % variance increase		European
								https://www.ebi.ac.uk/gwas/studies/GCST000331	C	0.49	4 x 10-93	3.09 mg/dL decrease		United States
								https://www.ebi.ac.uk/gwas/studies/GCST000133	C	0.51	1 x 10-73	0.18 unit decrease	(0.16,0.20)	European
16	rs3764261	56993324	5' of CETP	T	-0.0325	(-0.0438,-0.0212)	1.86e-08	https://www.ebi.ac.uk/gwas/studies/GCST000583	A	0.21	5 x 10-29	0.254 unit increase	(0.21,0.3)	Japanese
								https://www.ebi.ac.uk/gwas/studies/GCST003363	A		1 x 10-16	0.32 unit increase	(0.25,0.39)	Japanese
								https://www.ebi.ac.uk/gwas/studies/GCST002321	T	0.16	2 x 10-25	0.062 mmol/L increase	(0.046,0.078)	Chinese
								https://www.ebi.ac.uk/gwas/studies/GCST002223	A	0.32	1 x 10-769	0.241 unit increase		European
								https://www.ebi.ac.uk/gwas/studies/GCST000974	A	0.305	9 x 10-18	0.203 unit increase	(0.16,0.25)	African American
								https://www.ebi.ac.uk/gwas/studies/GCST003215	A	0.17	2 x 10-97	3.353 unit increase	(3.04,3.66)	Han Chinese
Supplementary Table 2. Major published association results on rs1800775 and rs3764261 in different populations. RAF, risk allele frequency.
