# Supplementary material for: Genome-wide association analysis of HDL-C in a Lebanese cohort
Source: PLoS One. 2019 Jun 18;14(6):e0218443. doi: 10.1371/journal.pone.0218443 (PMC6581269; doi:10.1371/journal.pone.0218443)
Supplement: S1 File — All data underlying the findings described in the manuscript. (XLSX) [file pone.0218443.s003.xlsx]

## Sheet: HDL_data_Deek_et_al_Corrected
Unique.ID	age	gender	diagnoseddiabetic	tchol	tg	ldl	bmi	cadcatg1	hdl	kit	rs951307	rs822780	rs7693827	rs2502465	rs7835508	rs1599780	rs934297	rs4783961	rs1800775	rs3764261
CAD1	76	2	1	192	238	100	27.74	2	44	Illumina Human610/660W	2	3	3	2	1	3	2	1	3	1
CAD10	45	1	0	257	194	165	22.47	2	53	Illumina Human610/660W	1	2	2	2	2	3	2	1	3	1
CAD100	78	2	0	176	125	107	27.74	2	44	Illumina Human610/660W	1	2	3	2	2	3	1	2	2	2
CAD1000	73	1	0	194	181	112	23.72	2	46	Illumina Human610/660W	2	2	3	2	3	3	3	2	3	3
CAD1001	30	1	0	107	77	68	25.35	0	24	Illumina Human610/660W	2	2	3	2	2	3	1	2	3	3
CAD1002	63	1	0	154	138	92	32	1	35	Illumina Human610/660W	3	3	3	2	3	3	3	2	2	3
CAD1003	49	2	0	170	147	98	35.79	0	43	Illumina Human610/660W	2	3	3	3	3	2	2	1	3	2
CAD1004	70	2	0	236	120	150	33.37	0	62	Illumina Human610/660W	2	2	2	2	3	3	2	3	2	3
CAD1005	47	1	0	154	500	36	32.74	0	18	Illumina Human610/660W	3	3	3	3	3	3	2	2	2	2
CAD1006	78	1	0	233	115	155	34.28	2	56	Illumina Human610/660W	2	2	1	2	3	3	3	2	2	2
CAD1007	63	1	1	164	262	82	23.32	2	30	Illumina Human610/660W	3	2	3	2	3	3	3	1	3	2
CAD1008	49	1	0	192	107	133	25.69	2	38	Illumina Human610/660W	2	3	3	3	3	3	2	2	2	3
CAD1009	78	1	1	131	167	68	30.83	2	30	Illumina Human610/660W	2	2	3	3	3	3	2	2	2	2
CAD101	74	2	1	233	225	142	27.74	2	46	Illumina Human610/660W	1	1	3	3	2	3	2	3	2	3
CAD1010	57	2	1	219	159	123	36.16	2	64	Illumina Human610/660W	2	2	3	3	1	3	3	2	3	2
CAD1011	55	1	0	205	497	123	31.83	2	27	Illumina Human610/660W	3	3	2	2	3	3	2	3	1	3
CAD1012	62	1	1	141	124	77	33.46	2	39	Illumina Human610/660W	1	3	2	3	3	3	3	3	2	2
CAD1013	48	1	0	181	448	96	30.12	2	34	Illumina Human610/660W	1	3	3	3	3	3	3	1	3	1
CAD1014	53	1	0	152	88	82	29.39	1	52	Illumina Human610/660W	3	3	3	2	2	3	3	2	2	2
CAD1015	66	2	1	130	93	68	28	2	43	Illumina Human610/660W	3	2	3	2	2	3	1	3	1	3
CAD1016	53	1	0	224	167	161	27.68	0	30	Illumina Human610/660W	3	2	3	3	2	3	1	2	3	2
CAD1017	56	1	0	159	118	117	27.68	2	19	Illumina Human610/660W	3	1	3	3	2	3	2	2	3	2
CAD1018	47	1	0	245	212	155	32.41	1	48	Illumina Human610/660W	2	2	2	2	3	3	3	2	3	3
CAD1019	58	1	0	208	171	121	26.81	2	53	Illumina Human610/660W	1	3	2	2	2	2	1	1	3	2
CAD102	49	2	1	193	155	112	38.22	2	50	Illumina Human610/660W	2	2	1	3	1	3	3	1	3	1
CAD1020	73	1	0	166	142	101	26.42	2	37	Illumina Human610/660W	3	3	3	3	2	3	2	2	2	2
CAD1021	60	1	0	248	237	166	31.77	2	35	Illumina Human610/660W	2	3	3	3	3	2	3	2	1	3
CAD1022	78	1	0	191	127	119	26.3	2	47	Illumina Human610/660W	2	3	2	3	2	3	1	2	NA	3
CAD1023	55	2	0	211	218	114	30.13	0	53	Illumina Human610/660W	3	2	3	3	3	3	1	3	1	3
CAD1024	63	1	1	207	105	144	27.56	2	42	Illumina Human610/660W	3	2	3	3	2	3	2	2	3	2
CAD1025	44	1	0	215	325	124	32.37	2	26	Illumina Human610/660W	2	1	2	3	3	3	2	1	2	2
CAD1026	47	1	1	160	110	105	27.68	2	35	Illumina Human610/660W	2	3	2	3	3	3	3	2	2	3
CAD1027	61	2	0	170	108	78	25.44	2	70	Illumina Human610/660W	2	2	1	3	3	3	2	2	2	2
CAD1028	72	2	1	143	166	67	26.85	2	43	Illumina Human610/660W	2	3	2	3	3	3	3	2	2	2
CAD1029	41	1	1	181	423	107	23.37	1	27	Illumina Human610/660W	3	2	1	2	2	3	1	1	3	2
CAD103	47	1	1	234	123	171	30.45	2	38	Illumina Human610/660W	3	1	2	3	3	3	1	1	1	3
CAD1030	60	1	1	179	185	102	25.46	2	40	Illumina Human610/660W	3	3	3	3	3	3	2	2	3	2
CAD1031	54	2	1	224	260	129	41.5	0	43	Illumina Human610/660W	3	2	3	3	1	3	2	3	1	3
CAD1032	76	2	1	114	149	58	29.21	2	26	Illumina Human610/660W	3	2	2	3	3	3	1	2	3	2
CAD1033	74	2	0	177	109	79	25.15	2	76	Illumina Human610/660W	1	3	3	2	3	3	2	2	2	2
CAD1034	60	1	0	262	124	178	27.99	2	59	Illumina Human610/660W	2	1	2	3	2	3	2	1	3	1
CAD1035	60	1	1	141	55	90	34.85	2	40	Illumina Human610/660W	3	3	2	2	1	3	2	3	2	3
CAD1036	86	1	0	109	148	33	28.06	0	46	Illumina Human610/660W	1	2	2	3	2	3	3	1	3	1
CAD1037	64	1	0	138	91	80	30.1	2	40	Illumina Human610/660W	3	1	2	1	2	3	3	2	2	2
CAD1038	50	2	0	170	81	134	35.84	0	19	Illumina Human610/660W	2	2	2	3	2	3	2	2	1	3
CAD1039	58	2	0	169	237	86	24.41	0	36	Illumina Human610/660W	3	3	3	3	3	3	3	1	3	1
CAD104	64	1	0	179	354	71	26.93	2	37	Illumina Human610/660W	3	2	2	3	2	3	2	3	2	2
CAD1040	52	1	1	211	188	136	30.11	2	37	Illumina Human610/660W	1	3	3	3	2	3	3	2	3	2
CAD1041	71	2	1	134	87	74	26.3	2	43	Illumina Human610/660W	3	3	1	2	3	3	1	1	3	2
CAD1042	57	1	1	152	178	87	26.73	2	29	Illumina Human610/660W	2	3	2	3	3	3	2	2	2	2
CAD1043	58	1	0	144	142	72	33.65	0	44	Illumina Human610/660W	2	3	3	2	2	2	3	3	1	3
CAD1044	46	1	0	239	245	152	33.9	2	38	Illumina Human610/660W	1	2	3	3	3	3	2	1	2	2
CAD1045	69	1	0	269	184	176	24.8	1	56	Illumina Human610/660W	2	1	2	2	3	3	1	3	3	3
CAD1046	68	2	1	161	146	106	24.45	2	26	Illumina Human610/660W	2	2	3	2	3	3	2	2	1	3
CAD1047	74	1	0	138	94	72	23.87	2	47	Illumina Human610/660W	2	3	2	2	2	3	2	2	2	2
CAD1048	57	2	0	208	297	112	31.64	2	36	Illumina Human610/660W	2	2	3	2	3	3	1	2	1	3
CAD1049	46	1	1	193	262	120	28.08	2	21	Illumina Human610/660W	2	1	2	2	1	3	3	2	2	3
CAD105	55	2	1	203	238	106	40.79	0	49	Illumina Human610/660W	2	3	2	3	3	3	1	3	1	3
CAD1050	44	1	0	195	175	115	36.39	0	48	Illumina Human610/660W	3	3	3	3	3	3	3	2	2	2
CAD1051	74	1	0	234	124	151	24.54	2	58	Illumina Human610/660W	3	3	3	3	3	3	2	2	2	3
CAD1052	78	1	0	185	79	107	23.87	2	58	Illumina Human610/660W	1	3	3	3	3	3	1	3	1	3
CAD1053	49	1	1	127	135	66	28.36	0	34	Illumina Human610/660W	2	3	1	2	3	3	3	1	3	1
CAD1054	62	1	1	312	401	216	30.84	2	44	Illumina Human610/660W	3	1	2	1	3	3	2	2	3	3
CAD1055	60	1	1	273	144	190	27.25	2	54	Illumina Human610/660W	2	2	3	3	2	3	2	1	3	1
CAD1056	67	2	0	120	97	62	38.13	2	39	Illumina Human610/660W	3	2	1	2	2	3	3	2	2	2
CAD1057	46	2	0	180	80	112	24.74	2	52	Illumina Human610/660W	2	2	3	3	3	3	2	1	3	1
CAD1058	59	1	0	211	201	117	25.21	1	54	Illumina Human610/660W	2	2	3	3	3	3	1	2	2	2
CAD1059	52	2	1	182	232	108	29.29	1	28	Illumina Human610/660W	3	2	3	1	3	3	2	3	1	3
CAD106	47	1	1	144	180	77	26.15	2	31	Illumina Human610/660W	2	1	2	1	2	3	2	2	2	2
CAD1060	57	2	0	243	201	154	30.35	0	49	Illumina Human610/660W	2	2	2	2	3	3	2	2	3	2
CAD1061	63	1	0	234	221	145	28.95	2	45	Illumina Human610/660W	2	3	3	1	3	3	2	2	3	2
CAD1062	63	1	0	166	109	105	32.36	0	39	Illumina Human610/660W	3	2	3	3	2	3	2	2	2	2
CAD1063	17	1	0	133	93	87	17.91	0	27	Illumina Human610/660W	2	1	2	3	3	3	2	1	3	1
CAD1064	63	1	0	175	229	104	41.03	2	25	Illumina Human610/660W	2	3	2	3	3	3	2	2	1	3
CAD1066	75	1	0	172	153	107	30.1	2	42	Illumina Human610/660W	3	2	3	2	2	3	1	2	2	2
CAD1067	68	1	0	250	282	148	25.91	2	46	Illumina Human610/660W	1	1	2	2	2	3	1	2	3	2
CAD1068	63	2	0	213	201	134	32.04	2	39	Illumina Human610/660W	2	3	3	3	3	3	2	1	3	1
CAD1069	73	1	0	162	133	102	28.69	2	33	Illumina Human610/660W	2	2	3	2	2	3	2	3	NA	3
CAD107	70	1	1	215	102	132	36.24	2	63	Illumina Human610/660W	3	1	2	3	2	3	1	2	NA	2
CAD1070	65	1	0	212	79	137	31.5	1	59	Illumina Human610/660W	2	2	2	2	3	3	2	1	3	2
CAD1071	76	1	1	124	165	67	31.17	2	24	Illumina Human610/660W	2	1	2	3	2	3	3	2	3	3
CAD1072	69	1	0	176	137	104	30.48	2	45	Illumina Human610/660W	2	3	3	2	2	2	1	1	2	3
CAD1073	52	1	0	196	382	89	26.19	0	31	Illumina Human610/660W	2	2	1	2	3	3	3	1	3	2
CAD1074	68	1	1	81	416	94	42.29	2	12	Illumina Human610/660W	2	2	2	3	3	3	3	1	2	3
CAD1075	40	1	0	118	90	44	26.17	0	56	Illumina Human610/660W	2	3	1	3	1	3	3	1	3	1
CAD1076	57	2	0	228	81	129	21.25	0	83	Illumina Human610/660W	3	2	2	3	3	3	2	2	2	3
CAD1077	84	2	0	231	292	105	35.05	1	68	Illumina Human610/660W	2	2	2	3	3	2	1	2	2	2
CAD1078	50	1	0	161	83	107	30.64	2	45	Illumina Human610/660W	3	3	3	3	3	3	2	2	2	2
CAD1079	47	1	0	135	66	70	29.75	1	52	Illumina Human610/660W	3	3	1	3	3	3	1	3	2	3
CAD108	65	1	0	141	166	66	31.67	2	42	Illumina Human610/660W	2	2	2	3	2	3	2	2	2	3
CAD1080	64	1	0	188	130	125	32.36	2	37	Illumina Human610/660W	3	3	2	2	3	3	2	1	3	2
CAD1081	81	2	0	186	144	93	32.8	2	64	Illumina Human610/660W	3	2	3	3	3	3	1	1	3	2
CAD1082	75	1	0	198	97	133	26.7	2	46	Illumina Human610/660W	3	3	3	1	3	3	1	2	2	2
CAD1083	62	1	0	252	173	165	28.69	1	52	Illumina Human610/660W	2	2	3	3	2	3	2	2	2	2
CAD1084	62	1	1	179	145	116	24.53	2	34	Illumina Human610/660W	2	1	2	2	3	3	2	2	1	3
CAD1085	50	1	0	179	184	101	33.49	2	41	Illumina Human610/660W	3	3	2	3	3	3	2	2	2	2
CAD1086	78	1	1	138	107	86	29.29	2	30	Illumina Human610/660W	3	2	3	3	3	3	3	2	2	3
CAD1087	64	1	1	161	81	87	23.03	2	58	Illumina Human610/660W	2	1	2	3	3	3	3	1	3	1
CAD1088	83	1	0	162	109	109	25.39	2	31	Illumina Human610/660W	1	3	2	3	3	3	2	2	1	3
CAD1089	66	2	0	234	92	151	28.72	0	65	Illumina Human610/660W	2	3	1	2	2	3	3	3	2	3
CAD109	50	1	0	172	200	94	22.32	2	38	Illumina Human610/660W	2	3	3	2	3	3	2	2	3	2
CAD1090	52	1	0	182	328	126	31.6	2	26	Illumina Human610/660W	3	2	2	2	3	3	2	2	2	2
CAD1091	26	2	1	174	373	110	39.65	2	32	Illumina Human610/660W	2	2	3	3	3	3	2	2	NA	2
CAD1092	55	1	1	181	322	124	22.72	2	39	Illumina Human610/660W	1	3	1	3	2	3	2	1	3	1
CAD1093	64	1	1	120	98	127	26.97	2	33	Illumina Human610/660W	2	2	2	3	2	3	2	1	2	3
CAD1094	76	1	0	134	72	76	27.41	1	44	Illumina Human610/660W	2	3	2	3	2	3	3	2	2	3
CAD1095	45	1	0	243	187	172	34.79	2	33	Illumina Human610/660W	3	3	2	3	2	3	3	1	2	2
CAD1096	51	2	0	198	106	136	28.51	0	41	Illumina Human610/660W	1	3	3	2	2	3	3	1	2	2
CAD1097	51	1	1	196	212	117	26.12	2	37	Illumina Human610/660W	3	2	1	3	3	3	2	2	3	2
CAD1098	61	2	0	252	214	165	27.18	0	44	Illumina Human610/660W	2	1	2	3	3	3	2	3	1	3
CAD1099	55	2	0	156	182	87	28.3	0	33	Illumina Human610/660W	2	3	3	3	2	3	1	2	2	2
CAD11	53	1	1	209	57	130	27.74	2	68	Illumina Human610/660W	2	1	2	3	3	3	2	2	2	2
CAD110	61	1	1	179	146	101	22.15	2	49	Illumina Human610/660W	2	1	3	3	2	3	2	1	3	2
CAD1100	61	1	0	206	260	132	31.21	2	22	Illumina Human610/660W	1	3	2	3	2	3	3	2	1	3
CAD1101	64	2	0	194	185	96	31.64	1	61	Illumina Human610/660W	3	2	3	3	1	3	3	3	2	3
CAD1102	67	1	0	168	211	81	28.01	2	45	Illumina Human610/660W	1	3	3	2	2	3	3	1	3	2
CAD1103	51	1	0	240	336	172	27.94	2	42	Illumina Human610/660W	3	1	3	3	2	3	3	2	2	2
CAD1104	48	1	0	185	209	106	29.6	2	87	Illumina Human610/660W	2	2	1	3	2	3	2	3	1	3
CAD1106	48	1	1	128	60	78	35.43	2	38	Illumina Human610/660W	2	2	3	3	3	3	3	1	3	2
CAD1107	57	1	0	180	143	112	30.42	0	39	Illumina Human610/660W	2	2	1	2	3	3	2	3	1	3
CAD1108	72	1	1	232	183	152	26.17	2	43	Illumina Human610/660W	3	2	1	2	3	3	2	3	1	3
CAD1109	71	1	0	176	151	112	29.74	2	34	Illumina Human610/660W	2	2	2	3	3	3	2	1	1	3
CAD111	53	1	0	200	255	107	30.22	2	38	Illumina Human610/660W	2	2	2	3	2	3	1	3	1	3
CAD1110	57	1	0	250	156	185	27.61	2	43	Illumina Human610/660W	2	1	3	2	1	3	3	2	2	2
CAD1111	68	1	0	104	172	45	22.83	1	25	Illumina Human610/660W	2	2	2	3	2	3	3	1	3	2
CAD1112	49	1	0	227	278	138	31.88	2	34	Illumina Human610/660W	3	2	3	3	2	3	1	1	3	1
CAD1113	54	1	0	231	210	141	28.28	2	48	Illumina Human610/660W	3	2	3	3	3	3	3	2	2	2
CAD1114	60	1	0	222	244	128	38.3	1	45	Illumina Human610/660W	3	2	3	2	3	3	3	2	3	3
CAD1115	51	1	1	246	252	158	27.77	2	38	Illumina Human610/660W	2	2	2	3	2	3	2	1	3	1
CAD1116	54	1	0	227	319	164	26.39	2	38	Illumina Human610/660W	1	2	2	3	3	3	2	2	3	2
CAD1117	78	1	0	232	145	107	36.43	0	58	Illumina Human610/660W	2	2	2	2	3	3	1	2	2	2
CAD1118	49	2	0	216	221	122	35.55	2	50	Illumina Human610/660W	2	2	3	2	2	3	1	2	2	2
CAD1119	79	2	1	142	190	69	30	0	35	Illumina Human610/660W	3	2	3	2	3	3	1	1	3	2
CAD112	56	1	1	180	118	112	24.79	1	44	Illumina Human610/660W	2	3	3	3	2	3	3	2	3	2
CAD1120	74	2	1	197	153	119	27.94	2	47	Illumina Human610/660W	2	1	3	3	3	3	2	2	1	3
CAD1121	46	1	0	140	252	41	33.8	1	49	Illumina Human610/660W	3	3	3	3	3	3	2	2	2	2
CAD1122	37	1	0	145	152	97	29.06	0	18	Illumina Human610/660W	2	2	2	2	3	3	3	2	1	3
CAD1123	58	1	0	220	187	134	24.44	1	49	Illumina Human610/660W	3	2	3	3	3	3	3	2	2	3
CAD1124	70	2	0	183	165	98	26.67	0	52	Illumina Human610/660W	2	3	3	1	3	3	2	2	2	2
CAD1125	64	1	0	215	170	139	32.87	2	42	Illumina Human610/660W	2	2	3	3	2	3	3	2	2	2
CAD1126	71	1	1	137	124	80	25.99	2	32	Illumina Human610/660W	2	1	2	3	3	3	3	2	2	3
CAD1127	70	1	0	118	158	62	31.46	2	24	Illumina Human610/660W	3	1	1	3	2	3	1	2	2	2
CAD1128	78	2	0	206	140	127	27.94	2	51	Illumina Human610/660W	3	2	2	2	3	3	2	2	3	2
CAD1129	38	1	0	221	132	144	29.38	0	51	Illumina Human610/660W	3	2	2	2	2	3	2	1	3	2
CAD1130	79	1	0	109	206	45	27.74	2	23	Illumina Human610/660W	3	2	1	1	2	3	3	1	3	1
CAD1131	68	1	1	217	149	140	29.51	0	47	Illumina Human610/660W	2	2	2	3	2	3	3	2	1	3
CAD1132	74	2	1	126	213	55	28.72	2	31	Illumina Human610/660W	3	1	2	3	3	3	2	2	2	3
CAD1133	46	1	0	199	264	122	31.17	2	25	Illumina Human610/660W	3	3	2	3	3	3	3	2	2	2
CAD1134	59	2	0	252	182	182	32.44	1	34	Illumina Human610/660W	3	2	2	2	3	3	2	2	2	3
CAD1135	61	1	0	229	84	128	23.42	2	84	Illumina Human610/660W	2	1	2	3	1	3	2	2	2	2
CAD1136	58	1	1	190	236	117	33.57	2	26	Illumina Human610/660W	3	1	3	2	3	3	2	2	1	3
CAD1137	61	2	0	160	182	68	30.3	0	56	Illumina Human610/660W	1	3	2	2	3	2	3	2	1	3
CAD1138	58	1	0	106	659	107	29.06	2	18	Illumina Human610/660W	2	2	1	2	2	3	1	2	2	3
CAD1139	54	2	0	252	73	155	26.37	0	82	Illumina Human610/660W	3	3	3	3	2	3	2	1	3	2
CAD114	45	1	0	313	612	177	28.01	2	47	Illumina Human610/660W	1	3	3	3	3	3	3	1	3	1
CAD1140	55	1	1	218	652	145	31.22	2	26	Illumina Human610/660W	2	2	2	2	2	3	2	1	2	2
CAD1141	66	1	0	278	155	193	25.78	2	54	Illumina Human610/660W	1	3	3	1	2	3	2	1	3	1
CAD1142	63	1	1	190	222	120	32.69	2	26	Illumina Human610/660W	2	3	2	2	2	3	2	2	2	2
CAD1143	65	1	0	114	195	51	31.22	2	24	Illumina Human610/660W	3	3	1	2	3	3	3	2	2	2
CAD1144	51	1	0	79	84	107	30.73	0	22	Illumina Human610/660W	3	1	3	3	3	3	2	2	2	2
CAD1145	62	1	0	171	187	97	33.9	2	37	Illumina Human610/660W	2	2	3	3	1	3	2	2	1	3
CAD1146	58	1	1	160	163	89	30.69	2	38	Illumina Human610/660W	3	3	3	3	2	3	2	3	2	3
CAD1147	62	2	0	166	92	88	28.56	0	60	Illumina Human610/660W	3	2	3	3	2	3	2	3	1	3
CAD1148	49	1	0	147	203	80	24.48	0	27	Illumina Human610/660W	2	3	2	2	3	3	2	1	3	1
CAD1149	55	1	0	150	98	91	23.87	2	39	Illumina Human610/660W	2	3	3	1	3	3	2	3	3	3
CAD115	83	2	0	151	133	91	27.94	0	33	Illumina Human610/660W	3	3	3	3	3	3	3	3	1	3
CAD1150	69	1	0	210	184	138	29.41	2	35	Illumina Human610/660W	2	3	1	2	2	3	1	3	1	3
CAD1151	74	2	0	182	92	116	28.06	1	54	Illumina Human610/660W	3	3	2	3	1	3	3	2	2	2
CAD1152	79	2	0	163	108	90	25.88	2	51	Illumina Human610/660W	2	3	3	3	2	3	3	2	2	2
CAD1153	45	2	0	187	65	116	23.49	0	58	Illumina Human610/660W	2	2	3	3	3	3	2	2	2	3
CAD1154	56	1	0	147	263	49	22.32	2	45	Illumina Human610/660W	2	1	1	3	3	3	2	2	2	2
CAD1155	69	2	1	148	322	92	25.97	2	39	Illumina Human610/660W	2	2	2	2	3	3	2	1	3	1
CAD1156	37	1	0	255	139	200	32	0	27	Illumina Human610/660W	2	1	3	2	3	3	1	3	1	3
CAD1157	51	1	0	247	259	163	24.84	2	32	Illumina Human610/660W	2	2	1	1	2	3	2	2	2	3
CAD1158	50	1	0	185	145	120	32.36	0	36	Illumina Human610/660W	2	2	3	3	3	3	1	2	2	3
CAD1159	58	1	1	195	287	102	32.78	2	36	Illumina Human610/660W	1	2	2	3	3	3	2	2	2	2
CAD116	47	1	0	163	73	106	25.21	2	42	Illumina Human610/660W	3	3	1	2	2	3	3	2	1	3
CAD1160	72	1	0	130	128	92	25.01	2	13	Illumina Human610/660W	3	1	3	2	3	3	2	1	3	2
CAD1161	74	2	0	196	96	140	23.78	2	37	Illumina Human610/660W	1	3	1	3	2	2	2	2	2	2
CAD1162	44	1	0	226	792	104	31.17	1	25	Illumina Human610/660W	3	1	1	2	3	2	2	3	1	3
CAD1163	75	1	0	160	156	104	30.82	1	34	Illumina Human610/660W	2	3	2	3	2	3	1	3	1	3
CAD1164	64	2	0	168	106	87	26.04	0	60	Illumina Human610/660W	2	2	3	3	3	3	1	2	2	2
CAD1165	59	1	1	126	115	66	41.94	2	42	Illumina Human610/660W	2	2	2	3	3	3	3	1	3	1
CAD1166	51	1	1	215	180	136	31.09	2	43	Illumina Human610/660W	2	1	3	3	2	3	3	2	2	2
CAD1167	70	1	0	115	148	55	32.38	2	30	Illumina Human610/660W	3	2	2	3	3	3	2	3	1	3
CAD1168	66	2	1	265	107	180	39.84	1	64	Illumina Human610/660W	2	3	3	3	3	3	1	3	2	3
CAD1169	55	1	0	198	308	124	31.51	2	37	Illumina Human610/660W	3	1	1	3	1	3	1	3	3	3
CAD117	36	1	0	132	195	62	24.69	0	31	Illumina Human610/660W	3	2	2	2	2	2	2	1	3	1
CAD1170	74	1	1	211	77	155	27.06	2	41	Illumina Human610/660W	2	2	2	2	2	3	3	2	2	2
CAD1171	61	1	0	173	184	106	25.68	2	30	Illumina Human610/660W	2	3	2	3	2	3	3	3	1	3
CAD1172	73	1	0	194	283	101	27.68	2	36	Illumina Human610/660W	2	3	3	2	2	3	1	2	2	2
CAD1173	53	2	0	187	241	95	31	2	44	Illumina Human610/660W	1	2	3	3	3	3	3	3	2	3
CAD1174	45	1	0	203	113	129	23.23	2	52	Illumina Human610/660W	3	3	2	2	2	3	1	2	2	2
CAD1175	61	1	1	223	363	205	32.77	2	34	Illumina Human610/660W	3	2	2	3	3	3	3	2	2	2
CAD1176	76	1	1	135	213	63	31.25	2	30	Illumina Human610/660W	2	1	3	2	3	3	1	3	1	3
CAD1177	69	1	0	150	89	113	28.44	2	19	Illumina Human610/660W	2	2	3	3	2	3	3	3	1	3
CAD1178	72	2	0	182	121	112	40.44	2	46	Illumina Human610/660W	1	1	1	3	3	3	3	3	1	3
CAD1179	43	1	1	197	197	134	32.69	2	24	Illumina Human610/660W	3	2	3	3	1	3	1	1	3	1
CAD118	40	2	1	198	383	93	15.79	2	28	Illumina Human610/660W	3	3	1	3	3	3	2	3	1	3
CAD1180	48	1	0	164	118	164	29.75	0	45	Illumina Human610/660W	2	3	3	2	2	3	2	3	1	3
CAD1181	40	1	1	277	924	154	30.86	2	32	Illumina Human610/660W	1	1	1	3	3	3	1	2	3	2
CAD1182	52	1	1	236	342	183	35.64	2	25	Illumina Human610/660W	3	2	3	2	1	3	1	3	1	3
CAD1183	57	1	0	143	105	86	35.64	2	36	Illumina Human610/660W	3	3	1	3	3	3	1	1	3	1
CAD1184	65	1	1	192	173	120	31.34	2	37	Illumina Human610/660W	2	2	2	3	3	3	3	1	3	1
CAD1185	61	1	1	278	268	191	31.09	2	33	Illumina Human610/660W	1	3	2	3	3	3	2	3	2	3
CAD1186	63	1	0	184	177	114	24.8	2	35	Illumina Human610/660W	2	1	3	3	1	3	2	3	1	3
CAD1187	66	2	1	108	156	134	29.93	2	43	Illumina Human610/660W	2	3	3	3	3	2	3	2	3	3
CAD1188	48	1	0	167	241	77	26.42	0	37	Illumina Human610/660W	2	1	2	3	3	3	1	3	2	3
CAD1189	60	1	0	164	116	107	25.09	2	34	Illumina Human610/660W	3	1	2	3	3	2	3	3	2	3
CAD119	58	1	0	210	320	105	28.41	2	41	Illumina Human610/660W	2	3	3	3	2	3	2	2	2	2
CAD1190	62	1	1	126	90	76	26.95	2	32	Illumina Human610/660W	2	2	1	2	3	2	2	3	2	3
CAD1191	77	1	1	189	227	117	31.55	2	27	Illumina Human610/660W	2	1	3	2	3	3	3	3	1	3
CAD1192	77	1	0	167	167	162	25.52	2	35	Illumina Human610/660W	1	2	2	2	2	3	1	2	1	3
CAD1193	56	1	1	145	119	107	31.07	0	22	Illumina Human610/660W	2	3	2	3	3	3	3	2	2	2
CAD1194	62	1	1	128	92	54	24.22	2	56	Illumina Human610/660W	1	2	2	3	2	3	1	1	3	1
CAD1195	75	2	0	186	110	137	27.2	0	27	Illumina Human610/660W	2	3	3	2	3	3	3	1	2	2
CAD1196	39	1	0	171	107	115	24.03	1	35	Illumina Human610/660W	2	2	3	2	3	3	2	3	1	3
CAD1197	75	1	1	144	107	80	23.87	2	43	Illumina Human610/660W	2	2	2	2	2	2	2	3	1	3
CAD1199	42	1	0	208	176	131	25.12	2	42	Illumina Human610/660W	3	3	3	3	3	3	3	2	3	1
CAD12	61	1	0	188	167	103	27.16	2	52	Illumina Human610/660W	2	2	1	2	2	3	2	2	2	3
CAD120	78	2	1	184	273	93	27.74	2	36	Illumina Human610/660W	1	2	2	3	3	3	1	2	2	3
CAD1200	62	1	1	133	152	79	34.47	2	23	Illumina Human610/660W	2	2	3	1	3	3	3	2	2	3
CAD1201	65	1	0	266	77	200	25.28	2	51	Illumina Human610/660W	2	2	2	3	2	3	3	1	3	2
CAD1202	75	1	1	151	166	85	23.52	2	33	Illumina Human610/660W	3	2	3	3	2	3	1	2	2	3
CAD1203	73	1	0	83	138	29	29.35	2	26	Illumina Human610/660W	3	2	3	2	2	3	2	2	1	3
CAD1204	65	1	0	151	327	71	29.32	2	15	Illumina Human610/660W	3	2	2	2	3	3	3	3	1	3
CAD1205	55	1	0	239	128	167	26.74	2	41	Illumina Human610/660W	2	2	3	3	3	3	2	2	2	2
CAD1206	40	1	0	150	289	71	30.1	0	22	Illumina Human610/660W	2	1	2	3	3	3	3	2	2	3
CAD1207	61	2	0	280	132	192	36.98	2	40	Illumina Human610/660W	3	2	2	3	2	3	3	2	1	3
CAD1208	62	2	1	289	429	204	33.67	2	44	Illumina Human610/660W	2	1	2	3	3	3	1	2	2	2
CAD1209	56	1	0	102	183	64	23	2	29	Illumina Human610/660W	1	2	2	3	2	3	1	2	3	2
CAD121	62	1	0	223	97	129	27.22	0	75	Illumina Human610/660W	2	3	2	2	3	3	3	2	3	2
CAD1210	58	1	0	195	129	110	26	2	59	Illumina Human610/660W	2	3	2	3	3	3	3	1	3	1
CAD1211	51	2	0	179	63	103	25.29	0	63	Illumina Human610/660W	2	3	2	3	2	3	2	1	3	2
CAD1212	79	1	0	171	93	119	30.11	2	34	Illumina Human610/660W	3	3	2	3	3	3	3	1	3	1
CAD1213	53	1	0	195	115	131	27.42	2	41	Illumina Human610/660W	3	2	2	3	3	3	2	1	3	1
CAD1214	60	1	1	124	140	69	34.28	1	27	Illumina Human610/660W	2	2	1	3	3	3	2	3	3	1
CAD1215	65	1	1	147	137	87	31.24	2	33	Illumina Human610/660W	1	1	2	3	2	3	2	2	1	3
CAD1216	46	1	0	211	342	148	33.26	2	41	Illumina Human610/660W	3	2	3	3	2	3	1	1	3	1
CAD1217	75	2	0	192	174	106	29.37	0	51	Illumina Human610/660W	3	2	1	3	3	3	3	3	2	3
CAD1218	63	2	1	204	76	135	24.65	1	54	Illumina Human610/660W	2	2	2	3	3	3	1	1	3	1
CAD1219	70	1	1	139	84	78	29.38	1	44	Illumina Human610/660W	2	3	3	3	2	3	1	1	2	2
CAD122	75	2	0	176	165	102	26.22	2	41	Illumina Human610/660W	1	2	1	2	3	3	3	1	1	3
CAD1220	52	1	0	246	189	156	29.05	2	52	Illumina Human610/660W	1	2	1	3	3	3	2	2	1	3
CAD1221	55	1	0	184	358	121	24.8	2	43	Illumina Human610/660W	2	3	2	3	3	3	2	2	3	2
CAD1222	55	1	1	259	221	184	24.53	2	31	Illumina Human610/660W	3	3	3	2	3	2	2	3	1	3
CAD1223	74	1	1	182	153	118	32.27	2	33	Illumina Human610/660W	2	3	3	3	3	3	3	1	3	2
CAD1224	53	1	0	148	191	80	24.85	0	30	Illumina Human610/660W	3	1	2	2	3	3	2	1	3	1
CAD1226	55	1	1	182	293	91	34.36	2	32	Illumina Human610/660W	2	1	3	3	3	3	2	1	3	2
CAD1227	82	1	1	120	417	107	27.75	2	36	Illumina Human610/660W	2	1	3	3	3	3	1	3	1	3
CAD1228	77	2	0	154	161	80	32.89	2	42	Illumina Human610/660W	3	2	3	2	3	2	2	2	2	2
CAD1229	65	1	1	219	241	135	27.54	2	36	Illumina Human610/660W	2	2	1	3	2	3	3	2	3	3
CAD123	49	2	1	185	282	86	27.74	2	43	Illumina Human610/660W	1	2	2	2	3	3	2	1	3	1
CAD1230	54	2	0	245	138	152	25.39	2	65	Illumina Human610/660W	1	2	3	3	1	3	2	2	2	3
CAD1231	52	2	0	257	439	135	26.1	0	34	Illumina Human610/660W	2	1	3	2	2	3	1	3	1	3
CAD1232	78	1	1	160	103	107	27.34	2	32	Illumina Human610/660W	2	3	3	1	3	3	2	3	1	3
CAD1233	71	2	0	211	167	131	30.1	0	47	Illumina Human610/660W	3	2	1	3	1	3	3	2	2	2
CAD1234	49	1	0	303	253	220	39.44	2	32	Illumina Human610/660W	3	2	3	3	3	3	2	3	1	3
CAD1235	45	1	0	157	102	90	26.17	1	47	Illumina Human610/660W	2	1	2	1	3	3	2	2	2	3
CAD1236	81	1	0	229	195	144	27.68	2	46	Illumina Human610/660W	2	2	1	3	3	3	3	3	1	3
CAD1237	64	1	1	147	116	88	28.72	2	36	Illumina Human610/660W	3	1	2	2	3	2	2	3	1	3
CAD1238	55	1	1	186	366	123	30.11	2	27	Illumina Human610/660W	2	3	2	1	3	3	1	3	1	3
CAD1239	54	1	1	220	325	167	29.62	2	36	Illumina Human610/660W	3	2	2	3	2	3	2	2	1	3
CAD124	71	2	1	203	207	139	32	2	23	Illumina Human610/660W	2	2	2	3	2	3	3	2	2	2
CAD1240	84	2	0	192	80	119	31.55	2	57	Illumina Human610/660W	3	1	3	2	2	3	1	3	2	3
CAD1241	85	2	1	116	120	60	24.24	2	32	Illumina Human610/660W	2	1	2	3	2	3	3	1	3	1
CAD1242	59	1	0	299	260	201	24.48	2	41	Illumina Human610/660W	3	2	2	1	2	3	3	2	2	2
CAD1243	39	1	0	152	83	94	25.53	0	41	Illumina Human610/660W	2	1	1	3	3	3	3	1	3	1
CAD1244	59	1	0	160	95	101	25.73	2	40	Illumina Human610/660W	2	2	NA	2	2	3	2	2	3	2
CAD1245	56	1	1	186	227	112	33.56	2	29	Illumina Human610/660W	3	2	3	2	3	3	2	1	3	2
CAD1246	40	1	0	133	183	77	29.68	0	19	Illumina Human610/660W	3	2	3	3	2	3	2	3	2	3
CAD1247	58	1	0	307	230	219	26.23	2	42	Illumina Human610/660W	2	3	3	2	3	3	3	2	3	3
CAD1248	73	1	1	181	218	94	28.39	2	43	Illumina Human610/660W	3	2	3	3	2	3	2	2	2	2
CAD1249	78	2	0	171	125	116	41.8	0	30	Illumina Human610/660W	3	2	3	3	3	3	3	1	3	1
CAD1250	51	1	0	186	55	124	33.74	0	51	Illumina Human610/660W	3	2	1	1	3	3	3	2	3	2
CAD1251	55	1	1	176	148	115	32.41	2	31	Illumina Human610/660W	2	3	2	2	3	2	2	3	3	3
CAD1252	77	1	1	161	141	102	29.34	2	31	Illumina Human610/660W	3	3	1	2	2	3	1	2	3	2
CAD1253	72	1	1	133	155	69	31.12	2	33	Illumina Human610/660W	2	2	2	3	3	3	3	3	1	3
CAD1254	79	1	0	151	183	76	25.25	2	38	Illumina Human610/660W	3	1	3	3	3	3	1	2	3	2
CAD1255	82	1	0	149	78	102	28.16	2	31	Illumina Human610/660W	2	1	1	2	3	3	3	1	3	1
CAD1256	61	1	1	235	221	152	27.68	2	41	Illumina Human610/660W	2	2	1	2	3	3	1	2	2	2
CAD1257	53	1	0	238	241	156	27.75	2	34	Illumina Human610/660W	2	3	3	2	3	3	2	2	2	3
CAD1258	63	1	1	181	107	114	25.88	2	46	Illumina Human610/660W	2	2	3	3	2	3	2	1	3	1
CAD1259	61	1	1	175	149	107	27.75	2	38	Illumina Human610/660W	2	2	2	2	1	3	1	2	1	2
CAD126	67	1	0	224	212	144	27.21	2	38	Illumina Human610/660W	3	2	2	2	2	3	2	1	2	2
CAD1260	48	1	0	181	109	132	30.75	2	28	Illumina Human610/660W	1	2	2	2	3	3	1	2	2	2
CAD1261	60	1	1	188	176	119	31.93	2	34	Illumina Human610/660W	2	2	1	3	2	3	2	3	2	3
CAD1262	54	1	0	184	180	107	27.96	2	37	Illumina Human610/660W	3	3	2	2	3	3	3	1	2	2
CAD1263	67	1	1	211	176	131	24.6	2	45	Illumina Human610/660W	1	2	2	3	3	3	3	3	2	3
CAD1264	58	2	1	226	223	148	37.73	2	33	Illumina Human610/660W	2	2	2	2	3	3	1	3	1	3
CAD1265	71	2	1	106	711	107	31.64	2	24	Illumina Human610/660W	1	2	2	3	2	3	2	2	1	3
CAD1266	52	1	1	139	286	51	30.62	0	31	Illumina Human610/660W	3	3	3	2	2	2	2	1	2	2
CAD1267	75	2	0	226	71	140	20.42	2	72	Illumina Human610/660W	3	2	2	2	1	2	2	2	3	1
CAD1268	82	2	0	210	200	124	36.59	1	46	Illumina Human610/660W	2	3	2	2	3	3	3	1	2	2
CAD1269	71	2	0	191	142	130	51.51	2	33	Illumina Human610/660W	3	2	1	1	3	3	3	2	2	3
CAD127	59	1	0	247	149	169	27.76	2	48	Illumina Human610/660W	3	3	3	3	3	3	2	2	NA	2
CAD1270	60	1	0	145	148	73	31.88	2	42	Illumina Human610/660W	3	3	3	3	2	3	2	1	3	1
CAD1271	59	1	0	180	149	119	31.83	2	32	Illumina Human610/660W	3	2	3	2	3	3	1	2	2	2
CAD1272	62	1	0	215	196	145	30.11	2	32	Illumina Human610/660W	1	1	2	2	3	3	3	1	2	3
CAD1273	49	1	1	137	123	73	23.52	0	39	Illumina Human610/660W	3	2	2	2	3	3	1	3	2	3
CAD1274	44	1	1	180	163	112	25.9	2	35	Illumina Human610/660W	3	3	2	3	2	3	3	3	1	3
CAD1275	75	1	1	130	145	70	25.82	2	31	Illumina Human610/660W	2	2	3	3	2	3	1	2	3	2
CAD1276	61	1	0	176	313	124	34.01	2	25	Illumina Human610/660W	2	3	1	2	3	3	2	2	2	2
CAD1277	73	1	0	125	490	68	33.59	2	24	Illumina Human610/660W	3	3	3	3	2	3	2	2	2	3
CAD1278	54	1	0	243	90	178	22.39	1	47	Illumina Human610/660W	1	2	2	3	3	3	3	2	2	3
CAD1279	79	1	0	195	128	137	33.4	2	33	Illumina Human610/660W	3	3	3	3	3	3	3	3	1	3
CAD128	69	1	0	229	175	135	31.77	0	59	Illumina Human610/660W	3	1	2	3	2	3	1	3	2	3
CAD1280	74	2	0	158	374	102	31.11	2	29	Illumina Human610/660W	3	2	2	3	3	3	3	2	2	2
CAD1281	47	1	0	284	327	216	36.8	2	40	Illumina Human610/660W	2	1	3	3	2	3	1	3	1	3
CAD1282	71	2	0	284	355	220	23.8	2	30	Illumina Human610/660W	2	1	3	2	2	3	1	3	1	3
CAD1283	72	1	1	169	398	114	29.06	2	32	Illumina Human610/660W	3	2	2	2	2	3	3	2	2	2
CAD1284	62	2	0	197	120	112	28.9	2	61	Illumina Human610/660W	2	3	2	3	1	3	3	2	2	3
CAD1285	70	1	0	174	113	103	24.09	2	48	Illumina Human610/660W	1	3	2	2	1	3	2	2	2	2
CAD1286	43	1	0	181	86	123	24.85	1	41	Illumina Human610/660W	2	2	2	3	2	3	3	3	1	3
CAD1287	84	2	1	178	84	92	23.42	1	69	Illumina Human610/660W	3	2	3	3	3	3	2	1	3	1
CAD1288	52	2	0	130	156	78	16.4	2	32	Illumina Human610/660W	3	2	3	3	3	3	3	2	2	3
CAD1289	75	1	0	181	153	181	27.73	2	36	Illumina Human610/660W	3	1	3	2	2	3	1	2	1	3
CAD129	67	1	0	215	259	129	36.73	2	34	Illumina Human610/660W	3	2	2	3	3	3	2	3	3	3
CAD1290	83	1	1	141	181	63	27.63	2	42	Illumina Human610/660W	2	1	2	3	2	3	2	1	2	2
CAD1291	62	2	0	226	186	137	30.1	0	52	Illumina Human610/660W	2	3	2	3	3	3	2	2	2	3
CAD1292	48	1	0	190	236	112	31.61	0	31	Illumina Human610/660W	2	3	2	3	3	3	2	2	2	3
CAD1293	75	1	0	156	126	91	32.42	1	40	Illumina Human610/660W	2	3	2	2	3	3	3	3	1	3
CAD1294	70	1	0	238	187	145	31.8	2	43	Illumina Human610/660W	2	1	2	2	2	2	2	3	1	3
CAD1295	56	1	0	144	151	84	25.95	2	29	Illumina Human610/660W	2	3	2	2	2	3	3	3	1	3
CAD1296	72	2	1	155	79	62	31	2	77	Illumina Human610/660W	3	2	2	2	2	3	3	1	3	1
CAD1297	63	2	0	150	118	92	33.42	2	34	Illumina Human610/660W	2	2	2	1	2	3	3	2	3	2
CAD1298	40	1	0	176	447	113	29.72	1	26	Illumina Human610/660W	1	1	2	3	2	3	1	1	2	2
CAD1299	55	1	0	236	148	157	29.06	2	49	Illumina Human610/660W	1	3	3	3	3	3	2	1	2	2
CAD13	49	1	0	168	246	87	29.38	2	32	Illumina Human610/660W	2	2	3	3	1	3	2	3	3	2
CAD130	76	2	1	144	174	107	28	1	51	Illumina Human610/660W	2	3	1	3	2	3	2	2	2	2
CAD1300	59	1	0	130	109	76	33.33	0	32	Illumina Human610/660W	3	3	2	3	3	3	2	2	2	2
CAD1301	50	1	0	142	110	89	26.49	2	31	Illumina Human610/660W	1	2	1	2	2	3	3	2	2	2
CAD1302	45	1	1	184	302	129	30.45	2	31	Illumina Human610/660W	1	1	2	2	3	3	1	1	3	1
CAD1303	68	2	1	189	264	98	27.74	2	38	Illumina Human610/660W	3	2	2	3	2	3	2	2	2	3
CAD1304	70	1	1	116	120	56	26.25	2	36	Illumina Human610/660W	1	3	3	3	2	3	1	1	3	1
CAD1305	73	1	0	136	61	83	28.05	2	41	Illumina Human610/660W	3	3	3	2	3	3	3	2	2	3
CAD1306	54	1	0	214	228	113	28.34	2	55	Illumina Human610/660W	3	3	2	2	3	3	2	1	2	3
CAD1307	65	1	0	164	134	104	29.05	1	33	Illumina Human610/660W	3	2	2	3	3	3	2	2	NA	3
CAD1308	76	2	1	95	91	107	32	2	32	Illumina Human610/660W	3	2	3	2	1	3	2	2	2	3
CAD1309	62	1	1	152	115	90	27.47	2	39	Illumina Human610/660W	2	1	2	3	3	3	3	3	2	3
CAD131	42	1	0	190	98	131	30.22	2	39	Illumina Human610/660W	1	2	3	1	3	3	2	2	2	3
CAD1310	70	1	0	114	104	51	32.17	2	42	Illumina Human610/660W	2	3	2	2	1	3	2	3	1	3
CAD1311	67	1	0	145	60	89	21.79	2	44	Illumina Human610/660W	2	2	3	3	1	3	2	3	2	3
CAD1312	66	1	1	131	246	42	19.31	2	34	Illumina Human610/660W	2	2	3	3	1	3	3	2	2	2
CAD1313	62	1	0	207	242	119	29.71	2	40	Illumina Human610/660W	2	3	3	3	2	3	2	3	1	3
CAD1314	63	2	0	184	126	112	32.41	2	47	Illumina Human610/660W	2	3	2	3	2	3	1	2	1	3
CAD1315	65	2	1	201	172	122	35.2	2	45	Illumina Human610/660W	2	2	1	3	3	2	1	3	NA	3
CAD1316	59	2	0	212	245	107	32.88	0	52	Illumina Human610/660W	2	3	2	3	2	3	3	2	3	3
CAD1317	64	1	0	200	138	126	24.31	2	46	Illumina Human610/660W	2	1	3	2	2	3	2	2	3	2
CAD1318	84	1	0	185	92	117	26.83	2	50	Illumina Human610/660W	1	2	1	3	3	3	3	1	2	2
CAD1319	54	2	1	178	202	84	24.16	0	54	Illumina Human610/660W	1	1	1	3	2	3	3	2	2	3
CAD132	47	1	0	280	291	174	27.65	2	48	Illumina Human610/660W	1	3	1	3	2	3	1	2	2	2
CAD1320	72	1	0	175	155	114	27.04	2	30	Illumina Human610/660W	1	1	1	1	3	3	2	3	1	3
CAD1321	48	2	0	254	230	162	29.21	1	46	Illumina Human610/660W	3	2	1	2	2	3	2	1	2	3
CAD1322	57	1	0	220	140	156	28.97	1	36	Illumina Human610/660W	3	2	2	3	3	3	3	2	2	2
CAD1323	79	1	0	195	319	123	24.48	2	29	Illumina Human610/660W	3	1	2	3	3	3	2	2	2	2
CAD1324	68	1	0	176	156	112	24.5	2	42	Illumina Human610/660W	3	2	3	3	3	3	3	1	3	1
CAD1325	65	1	0	164	37	109	27.91	2	48	Illumina Human610/660W	2	2	1	3	2	3	1	3	2	3
CAD1326	67	2	0	249	301	175	31.22	2	38	Illumina Human610/660W	2	2	3	3	1	3	3	2	1	3
CAD1327	48	1	0	199	140	133	28.19	1	38	Illumina Human610/660W	2	2	2	3	3	3	2	3	1	3
CAD1328	51	1	0	188	135	124	26.6	2	37	Illumina Human610/660W	3	1	3	3	3	3	3	2	2	2
CAD1329	62	1	0	295	158	216	27.34	2	47	Illumina Human610/660W	1	1	2	2	1	3	2	2	2	2
CAD133	48	1	0	242	377	131	33.9	2	36	Illumina Human610/660W	2	3	2	3	2	3	1	2	2	2
CAD1330	57	2	1	314	245	210	27.94	2	55	Illumina Human610/660W	1	2	3	3	3	3	1	3	1	3
CAD1331	39	2	0	168	191	93	23.5	0	37	Illumina Human610/660W	2	3	2	3	3	2	2	1	2	3
CAD1332	69	1	1	140	115	86	35.54	2	31	Illumina Human610/660W	3	2	2	2	2	3	2	2	2	2
CAD1333	64	2	1	183	159	106	35.5	2	45	Illumina Human610/660W	2	3	2	3	2	3	2	3	2	3
CAD1334	80	1	0	265	139	95	27.25	2	42	Illumina Human610/660W	3	2	2	3	2	3	3	3	2	3
CAD1335	65	1	0	226	144	140	25.76	1	59	Illumina Human610/660W	3	2	3	3	3	3	2	2	2	2
CAD1336	51	1	0	220	345	152	31.48	1	40	Illumina Human610/660W	2	2	3	1	2	3	2	2	2	2
CAD1337	64	2	0	169	212	85	37.25	1	42	Illumina Human610/660W	3	2	2	3	2	3	2	3	1	3
CAD1339	52	1	1	210	193	118	33.89	2	53	Illumina Human610/660W	3	2	3	3	2	3	2	2	3	1
CAD134	72	2	0	148	79	94	38.37	2	38	Illumina Human610/660W	2	1	2	3	3	3	1	3	2	3
CAD1340	77	2	1	144	133	79	38.95	2	38	Illumina Human610/660W	2	2	2	3	2	3	2	3	2	3
CAD1341	62	2	0	179	105	107	19.92	2	51	Illumina Human610/660W	3	3	2	3	3	3	1	1	3	1
CAD1342	57	2	0	334	319	240	32.48	0	30	Illumina Human610/660W	3	1	3	1	2	3	2	2	2	3
CAD1343	81	1	0	254	124	180	23.33	2	49	Illumina Human610/660W	3	3	2	2	2	3	3	2	2	3
CAD1344	65	1	0	129	181	69	26	2	23	Illumina Human610/660W	2	1	2	3	3	3	1	3	2	3
CAD1345	54	1	0	175	244	102	28	2	24	Illumina Human610/660W	2	2	1	3	3	3	3	3	1	3
CAD1346	72	1	0	183	255	100	27.2	0	32	Illumina Human610/660W	2	3	3	3	2	3	3	2	2	3
CAD1347	72	2	1	162	156	110	36.52	2	33	Illumina Human610/660W	3	2	3	3	3	3	2	3	1	3
CAD1348	57	1	0	142	75	85	38.4	2	42	Illumina Human610/660W	2	2	2	1	1	3	2	3	1	3
CAD1349	57	1	0	168	182	97	25.46	2	35	Illumina Human610/660W	3	3	2	2	2	3	2	2	2	2
CAD135	65	1	1	226	143	143	28.71	2	54	Illumina Human610/660W	1	2	2	3	3	3	2	2	2	2
CAD1350	58	2	1	206	141	127	35.43	2	51	Illumina Human610/660W	2	3	1	3	2	3	2	3	1	3
CAD1351	58	1	0	208	153	140	28.08	1	37	Illumina Human610/660W	2	2	2	3	2	2	2	2	1	3
CAD1352	66	1	1	195	244	107	31.69	2	39	Illumina Human610/660W	3	3	3	1	3	3	1	2	2	2
CAD1353	81	1	0	176	113	110	22.14	2	43	Illumina Human610/660W	2	1	1	2	3	3	2	2	3	2
CAD1354	67	1	1	141	203	68	26.6	2	32	Illumina Human610/660W	3	3	2	3	2	3	2	3	1	3
CAD1355	62	1	0	238	160	177	30.38	2	29	Illumina Human610/660W	2	1	3	2	2	3	2	2	2	2
CAD1356	70	1	0	221	157	154	31.6	2	35	Illumina Human610/660W	3	1	2	2	3	3	3	3	3	1
CAD1357	70	1	1	138	60	81	37.85	1	45	Illumina Human610/660W	1	3	3	2	2	3	2	2	2	2
CAD1358	52	1	0	216	163	151	26.64	2	32	Illumina Human610/660W	3	2	3	2	3	3	3	3	2	2
CAD1359	79	1	0	165	109	104	29.05	2	39	Illumina Human610/660W	2	1	2	2	1	3	2	2	2	2
CAD136	52	2	0	159	333	60	33.79	2	32	Illumina Human610/660W	1	2	2	2	1	3	3	2	1	3
CAD1360	61	1	1	199	140	120	30.42	2	51	Illumina Human610/660W	3	2	2	1	3	3	3	3	1	3
CAD1361	71	1	0	159	141	108	23.25	2	23	Illumina Human610/660W	2	3	2	1	3	3	3	2	3	2
CAD1362	53	1	0	283	893	131	27.1	2	56	Illumina Human610/660W	3	3	2	2	1	3	2	1	3	1
CAD1363	75	1	1	117	125	62	25.38	2	30	Illumina Human610/660W	1	3	2	2	2	3	2	2	2	2
CAD1364	67	1	0	153	124	91	30.42	2	32	Illumina Human610/660W	3	2	3	3	3	3	2	3	2	3
CAD1365	49	2	0	244	414	146	24	0	48	Illumina Human610/660W	3	3	3	2	3	3	3	3	1	3
CAD1366	66	1	1	213	207	132	29.01	1	40	Illumina Human610/660W	3	2	2	3	3	3	2	2	2	2
CAD1367	50	1	0	231	156	141	22.79	0	70	Illumina Human610/660W	3	2	2	2	3	3	1	3	1	3
CAD1368	70	2	1	197	100	134	24	2	43	Illumina Human610/660W	3	3	3	3	2	3	2	1	3	3
CAD1369	59	1	0	153	116	89	28.12	2	41	Illumina Human610/660W	1	2	2	3	2	3	1	3	1	3
CAD137	67	2	0	172	259	83	26.67	0	37	Illumina Human610/660W	2	1	2	1	1	3	1	2	2	2
CAD1370	72	1	1	158	150	82	29.98	2	46	Illumina Human610/660W	2	2	2	3	3	3	3	3	2	3
CAD1371	46	1	1	305	567	179	25.25	0	34	Illumina Human610/660W	1	3	2	3	2	3	3	2	3	1
CAD1372	50	1	0	103	195	42	27.96	2	22	Illumina Human610/660W	3	3	3	3	2	2	3	3	1	3
CAD1373	70	1	0	105	184	44	26.92	2	24	Illumina Human610/660W	2	3	2	3	3	3	3	3	2	3
CAD1374	71	2	1	254	186	175	27.74	2	42	Illumina Human610/660W	1	2	2	3	2	3	3	2	2	2
CAD1375	68	1	0	176	109	109	35.03	2	45	Illumina Human610/660W	3	2	2	2	2	3	1	2	2	3
CAD1376	67	2	0	188	158	107	27.73	2	45	Illumina Human610/660W	2	2	3	3	3	3	3	2	3	3
CAD1377	53	2	0	215	157	128	29.96	0	56	Illumina Human610/660W	3	3	2	3	2	2	3	3	1	3
CAD1378	72	2	0	213	65	130	31.04	1	70	Illumina Human610/660W	2	2	3	3	2	3	3	2	3	3
CAD1379	78	1	0	144	65	76	21.51	2	55	Illumina Human610/660W	2	2	2	3	2	3	1	2	1	3
CAD138	55	1	0	265	694	153	30.12	2	48	Illumina Human610/660W	2	3	2	3	3	2	2	2	1	3
CAD1380	65	1	0	135	240	44	26.21	2	44	Illumina Human610/660W	2	3	2	3	2	3	3	2	2	3
CAD1381	71	1	0	178	104	123	24.8	2	34	Illumina Human610/660W	2	2	3	3	3	3	2	2	1	3
CAD1382	67	1	0	235	240	150	27.63	2	37	Illumina Human610/660W	1	2	2	2	2	3	3	1	2	2
CAD1383	65	2	1	148	176	77	29.74	2	36	Illumina Human610/660W	2	3	2	2	2	3	2	3	1	3
CAD1385	73	1	0	119	142	60	27.41	2	31	Illumina Human610/660W	3	2	3	1	3	3	3	2	2	3
CAD1386	65	1	1	109	145	51	32.02	2	28	Illumina Human610/660W	2	1	3	3	2	3	3	2	1	3
CAD1387	72	1	0	253	156	169	27.91	2	52	Illumina Human610/660W	3	1	2	3	2	3	2	2	2	2
CAD1388	69	2	0	236	70	107	28.28	1	67	Illumina Human610/660W	3	2	3	3	3	3	2	3	1	3
CAD1389	76	2	0	158	94	95	27.84	0	44	Illumina Human610/660W	3	2	2	2	3	3	3	1	2	2
CAD139	48	1	0	202	365	92	30.11	2	37	Illumina Human610/660W	2	3	1	2	3	3	2	2	2	3
CAD1390	67	2	1	136	262	51	37.46	2	33	Illumina Human610/660W	3	2	3	3	2	3	1	2	1	3
CAD1391	77	1	1	114	156	56	22.3	2	38	Illumina Human610/660W	1	2	2	3	3	3	2	2	1	3
CAD1392	58	2	0	207	88	136	28.35	2	53	Illumina Human610/660W	3	2	3	1	2	3	2	2	1	3
CAD1393	65	1	0	145	177	82	30.77	2	28	Illumina Human610/660W	2	2	1	2	1	3	1	2	3	2
CAD1394	72	1	0	185	215	110	24.93	2	31	Illumina Human610/660W	3	3	3	3	3	3	2	3	1	3
CAD1395	60	1	0	157	104	90	37.42	2	46	Illumina Human610/660W	1	3	1	2	2	3	2	2	2	2
CAD1396	58	1	1	171	310	80	30.36	1	28	Illumina Human610/660W	3	2	1	3	2	3	1	2	2	3
CAD1397	70	1	1	178	125	107	26.33	2	42	Illumina Human610/660W	3	2	3	3	3	3	2	2	2	2
CAD1398	54	1	1	188	236	118	26.39	2	23	Illumina Human610/660W	3	2	3	3	3	3	3	3	2	3
CAD1399	48	2	0	166	141	96	32.42	0	42	Illumina Human610/660W	3	3	3	3	3	3	1	2	2	3
CAD14	77	1	0	239	89	162	29.28	2	59	Illumina Human610/660W	2	2	3	2	2	2	3	2	2	2
CAD140	46	1	0	157	85	100	25.18	1	40	Illumina Human610/660W	2	2	1	3	2	3	2	1	3	2
CAD1400	73	1	0	151	183	72	33.79	2	42	Illumina Human610/660W	2	2	2	3	2	3	2	2	2	3
CAD1401	69	2	1	157	146	92	25.91	0	37	Illumina Human610/660W	2	2	2	3	3	3	3	2	1	3
CAD1402	69	1	0	122	123	57	31.6	2	40	Illumina Human610/660W	3	1	1	3	3	3	1	2	3	2
CAD1403	48	1	0	224	159	148	28.94	0	44	Illumina Human610/660W	2	1	1	3	2	3	3	2	2	3
CAD1404	47	1	1	255	255	169	38.2	2	35	Illumina Human610/660W	2	2	2	3	2	3	2	3	1	3
CAD1405	28	1	0	183	86	124	24.22	0	42	Illumina Human610/660W	1	2	2	3	2	3	2	2	1	3
CAD1406	29	1	0	187	287	107	20.24	0	31	Illumina Human610/660W	1	1	2	3	2	3	2	2	3	2
CAD1407	60	1	0	201	140	129	32.6	1	45	Illumina Human610/660W	2	2	2	3	3	3	3	2	3	2
CAD1408	51	1	0	226	172	140	27.68	2	52	Illumina Human610/660W	3	3	2	3	3	3	1	1	3	2
CAD1409	82	1	0	209	148	139	26.98	2	40	Illumina Human610/660W	2	2	2	3	2	3	2	2	3	2
CAD141	58	2	0	271	114	173	23.63	0	75	Illumina Human610/660W	1	2	2	3	3	3	1	2	1	3
CAD1410	72	1	1	101	154	46	29.05	2	24	Illumina Human610/660W	2	2	2	2	2	3	3	1	3	1
CAD1411	67	2	0	200	176	108	34.6	2	47	Illumina Human610/660W	2	2	3	2	3	3	3	2	2	2
CAD1412	59	1	0	157	100	103	34.31	2	34	Illumina Human610/660W	2	2	3	2	2	3	2	2	2	3
CAD1413	68	1	0	185	101	109	22.85	2	55	Illumina Human610/660W	3	2	1	3	2	3	3	2	2	2
CAD1414	81	1	0	149	74	79	28.25	0	55	Illumina Human610/660W	1	3	3	3	3	3	1	2	2	2
CAD1415	67	2	0	208	147	115	27.3	1	64	Illumina Human610/660W	1	3	1	2	3	2	2	1	3	1
CAD1416	52	1	0	179	75	118	26.02	2	54	Illumina Human610/660W	2	3	2	3	1	3	3	1	2	2
CAD1417	49	2	1	205	427	117	32.03	0	43	Illumina Human610/660W	2	2	1	3	3	3	2	2	2	2
CAD1418	49	2	0	225	83	158	28.37	0	50	Illumina Human610/660W	2	2	3	2	2	3	2	2	3	3
CAD1419	59	1	0	206	157	132	31.8	2	43	Illumina Human610/660W	3	2	3	3	3	3	3	1	3	2
CAD142	68	1	0	178	116	113	31.42	2	42	Illumina Human610/660W	2	2	2	3	3	3	2	3	1	3
CAD1420	72	1	0	224	90	152	23.03	0	54	Illumina Human610/660W	3	2	2	2	3	3	2	3	2	3
CAD1421	50	2	0	190	167	124	32.74	0	33	Illumina Human610/660W	1	2	2	3	2	3	1	2	2	2
CAD1422	60	2	0	247	492	152	30.62	0	42	Illumina Human610/660W	2	3	3	1	2	3	1	2	3	2
CAD1423	77	1	0	167	100	106	34.42	2	41	Illumina Human610/660W	3	3	2	2	3	3	2	1	1	3
CAD1424	67	1	0	250	294	48	26.7	2	43	Illumina Human610/660W	3	2	2	3	2	3	2	3	1	3
CAD1425	37	1	0	279	141	206	32.28	2	45	Illumina Human610/660W	2	3	3	3	3	3	2	3	3	2
CAD1426	66	1	0	96	205	27	24.81	2	29	Illumina Human610/660W	3	2	2	2	2	3	2	1	3	2
CAD1427	55	1	0	160	177	95	29.35	2	30	Illumina Human610/660W	3	2	2	2	3	3	2	3	2	3
CAD1428	79	2	0	197	113	127	21.5	2	47	Illumina Human610/660W	2	2	3	2	2	2	1	2	2	2
CAD1429	52	1	0	150	71	88	26.81	0	48	Illumina Human610/660W	2	3	2	3	2	3	1	2	2	2
CAD143	41	2	0	162	109	112	29.41	0	28	Illumina Human610/660W	3	1	1	2	1	3	1	3	2	2
CAD1430	58	1	0	137	57	85	32.5	2	41	Illumina Human610/660W	2	3	2	2	3	3	2	1	2	2
CAD1431	71	1	1	159	104	91	29.74	2	47	Illumina Human610/660W	2	3	2	2	2	3	3	3	1	3
CAD1432	52	2	0	200	94	146	27.82	1	35	Illumina Human610/660W	3	2	2	2	3	3	2	2	1	3
CAD1433	63	2	0	223	101	146	34.33	2	57	Illumina Human610/660W	2	3	3	3	3	3	2	1	3	1
CAD1434	76	1	0	181	184	105	28.93	2	39	Illumina Human610/660W	2	1	2	2	3	3	2	1	3	2
CAD1435	50	1	0	193	115	142	23.99	2	28	Illumina Human610/660W	2	2	2	3	3	3	3	1	3	3
CAD1436	49	1	0	129	75	83	27.68	0	31	Illumina Human610/660W	3	1	3	3	2	3	2	2	2	3
CAD1437	57	1	1	195	255	110	30.61	2	34	Illumina Human610/660W	2	3	3	2	3	3	2	1	3	1
CAD1438	72	2	0	194	106	116	26.39	2	56	Illumina Human610/660W	1	2	3	3	3	3	2	2	3	2
CAD1439	73	1	1	130	167	79	27.99	2	18	Illumina Human610/660W	2	2	3	3	2	3	2	3	2	3
CAD144	63	1	0	165	157	92	28.37	0	42	Illumina Human610/660W	3	2	2	3	3	3	2	3	1	3
CAD1440	64	1	0	169	153	96	24.91	2	42	Illumina Human610/660W	2	2	3	2	3	2	2	2	2	3
CAD1441	46	1	0	190	124	122	26.25	1	43	Illumina Human610/660W	2	1	1	3	1	3	1	1	3	1
CAD1442	45	1	0	239	128	167	18.9	2	46	Illumina Human610/660W	2	2	3	3	3	3	2	2	2	2
CAD1443	59	1	1	157	282	76	23.73	2	25	Illumina Human610/660W	3	1	3	3	3	3	2	1	3	1
CAD1444	70	1	1	97	144	46	25.6	2	22	Illumina Human610/660W	2	2	2	2	3	3	3	2	2	3
CAD1445	73	1	0	218	144	142	24.96	1	46	Illumina Human610/660W	3	3	2	3	2	3	2	1	2	2
CAD1446	67	1	0	122	119	66	35.01	2	32	Illumina Human610/660W	3	1	2	1	3	3	3	2	3	2
CAD1447	50	1	0	225	118	156	35.33	1	45	Illumina Human610/660W	2	2	1	3	3	3	2	1	3	1
CAD1448	59	1	0	148	104	86	28.12	2	41	Illumina Human610/660W	3	3	3	2	3	3	1	2	2	2
CAD1449	63	2	0	180	110	108	35.41	1	50	Illumina Human610/660W	3	1	2	3	1	3	2	3	2	3
CAD145	72	1	0	170	75	100	21.31	2	61	Illumina Human610/660W	3	2	3	3	2	3	1	2	2	3
CAD1450	73	1	0	153	131	96	21.79	2	31	Illumina Human610/660W	3	2	2	3	3	3	2	2	2	2
CAD1451	69	1	1	252	205	161	25.15	2	50	Illumina Human610/660W	2	2	3	3	3	3	2	3	1	3
CAD1452	66	1	1	204	120	140	35.29	2	40	Illumina Human610/660W	1	2	2	3	3	3	2	3	2	3
CAD1453	69	1	0	176	110	115	34.19	2	39	Illumina Human610/660W	1	1	3	2	3	3	2	2	2	2
CAD1454	57	1	1	179	200	116	25.95	2	23	Illumina Human610/660W	3	2	2	3	3	3	3	2	2	3
CAD1455	62	1	0	201	308	101	35.34	2	39	Illumina Human610/660W	3	3	2	3	2	3	2	1	3	1
CAD1456	58	1	1	124	248	32	29.72	2	42	Illumina Human610/660W	2	2	2	3	3	3	3	1	2	2
CAD1457	48	1	0	246	152	171	30	2	44	Illumina Human610/660W	1	2	3	3	2	3	3	1	3	1
CAD1458	71	1	1	192	83	128	29.98	2	47	Illumina Human610/660W	2	3	2	3	2	3	1	1	3	2
CAD1459	83	1	0	207	138	135	26.23	2	44	Illumina Human610/660W	2	2	1	2	3	2	2	2	2	2
CAD146	59	1	0	184	123	108	27.74	0	51	Illumina Human610/660W	3	1	2	3	2	3	3	1	3	1
CAD1460	73	2	1	219	155	144	35.65	2	44	Illumina Human610/660W	2	3	2	3	3	3	2	2	2	2
CAD1461	82	1	0	167	150	100	24.56	1	37	Illumina Human610/660W	2	2	3	3	3	3	3	2	2	3
CAD1462	71	1	0	121	155	60	30.84	2	30	Illumina Human610/660W	2	2	3	2	3	3	3	2	2	2
CAD1463	76	2	0	164	126	93	38.85	0	46	Illumina Human610/660W	3	1	3	3	3	3	2	3	1	3
CAD1464	68	1	0	107	67	72	25.88	2	21	Illumina Human610/660W	1	1	2	3	3	3	3	2	1	3
CAD1465	81	2	0	165	133	106	35.6	0	32	Illumina Human610/660W	3	3	2	2	2	3	2	1	3	2
CAD1466	78	1	1	195	161	129	30.47	2	34	Illumina Human610/660W	2	2	2	3	1	3	1	2	2	3
CAD1467	37	1	0	166	194	76	27.74	2	51	Illumina Human610/660W	2	3	1	2	3	3	2	3	1	3
CAD1468	57	1	0	210	221	136	28.68	2	30	Illumina Human610/660W	2	3	2	3	3	3	3	2	2	3
CAD1469	80	1	1	147	81	86	30.1	1	45	Illumina Human610/660W	2	2	1	2	3	3	2	2	2	2
CAD147	71	1	0	132	199	66	39.44	0	26	Illumina Human610/660W	2	1	3	2	3	3	3	2	2	2
CAD1470	57	2	0	158	274	62	34.7	2	42	Illumina Human610/660W	2	2	3	1	2	3	1	2	2	2
CAD1471	71	2	0	121	57	74	28.84	1	36	Illumina Human610/660W	1	2	3	3	3	3	3	3	1	3
CAD1472	77	1	0	142	96	98	29.35	0	26	Illumina Human610/660W	3	1	2	2	3	3	3	3	1	3
CAD1473	49	2	0	157	150	101	26.23	0	25	Illumina Human610/660W	1	2	3	3	3	3	3	2	3	3
CAD1474	53	1	0	93	170	36	27.39	0	23	Illumina Human610/660W	2	2	3	3	3	3	2	1	3	2
CAD1475	40	1	0	284	160	206	41.76	2	46	Illumina Human610/660W	3	2	3	3	3	3	2	3	1	3
CAD1476	61	1	0	155	258	65	27.76	2	38	Illumina Human610/660W	1	3	3	3	3	3	2	1	3	1
CAD1477	71	1	1	141	91	85	24.28	2	38	Illumina Human610/660W	3	3	3	2	1	3	3	2	2	2
CAD1478	60	2	0	239	217	119	26.57	0	77	Illumina Human610/660W	2	2	3	3	2	3	1	1	3	2
CAD1479	63	2	0	232	108	162	25.33	2	48	Illumina Human610/660W	2	3	1	3	3	3	1	3	2	3
CAD148	72	2	1	109	62	49	28.15	2	48	Illumina Human610/660W	3	3	2	2	2	2	2	2	2	2
CAD1480	74	2	0	214	37	141	19.22	2	66	Illumina Human610/660W	2	3	1	3	2	3	1	2	2	2
CAD1481	68	2	0	226	221	139	28.67	2	43	Illumina Human610/660W	2	2	2	2	3	3	3	2	2	2
CAD1482	68	1	0	242	210	171	32.79	2	28	Illumina Human610/660W	2	1	2	3	3	2	3	1	3	1
CAD1483	75	2	0	165	153	91	26.84	2	43	Illumina Human610/660W	3	3	1	3	2	3	2	2	3	2
CAD1484	67	1	0	192	73	135	27.35	0	42	Illumina Human610/660W	2	2	1	2	2	3	1	2	2	3
CAD1485	67	2	0	148	104	76	25.29	2	51	Illumina Human610/660W	3	1	2	3	1	3	2	2	2	3
CAD1486	54	1	0	212	313	152	31.6	2	40	Illumina Human610/660W	3	3	2	3	1	3	1	2	2	2
CAD1487	47	1	0	179	87	60	27.74	0	33	Illumina Human610/660W	2	1	3	3	2	3	3	2	2	2
CAD1488	60	1	0	171	205	106	26.82	2	23	Illumina Human610/660W	2	3	3	3	3	3	3	2	2	3
CAD1489	61	2	0	148	170	79	31.63	0	35	Illumina Human610/660W	3	2	3	3	3	3	2	2	2	3
CAD149	63	2	1	187	253	94	31.06	1	42	Illumina Human610/660W	2	3	3	3	3	3	1	3	1	3
CAD1490	70	1	0	172	152	107	33.8	2	35	Illumina Human610/660W	3	1	1	3	3	3	2	2	2	2
CAD1491	68	1	0	169	120	110	29.01	0	36	Illumina Human610/660W	2	1	2	2	3	3	2	3	1	3
CAD1492	75	2	1	212	273	108	33.16	2	49	Illumina Human610/660W	2	2	2	3	2	3	2	1	3	2
CAD1493	64	2	0	157	113	96	30	2	38	Illumina Human610/660W	2	3	2	3	2	2	1	1	2	2
CAD1494	54	1	1	114	116	55	31.64	1	35	Illumina Human610/660W	2	3	3	3	2	3	3	1	1	3
CAD1495	62	2	1	212	205	126	34.13	2	45	Illumina Human610/660W	1	2	3	3	3	3	2	2	2	2
CAD1496	60	1	0	156	106	90	28.9	2	45	Illumina Human610/660W	3	2	1	2	2	3	3	2	2	3
CAD1497	60	1	0	174	177	89	26.25	2	50	Illumina Human610/660W	1	1	1	2	2	3	2	2	1	3
CAD1498	51	1	0	325	132	254	33.24	2	45	Illumina Human610/660W	2	2	2	2	3	3	2	1	3	2
CAD1499	75	1	0	203	192	118	26.36	2	47	Illumina Human610/660W	3	2	3	2	3	3	1	2	2	2
CAD150	37	1	1	237	472	115	23.23	2	28	Illumina Human610/660W	1	2	3	2	2	3	2	3	1	3
CAD1500	64	2	0	201	152	135	28.07	2	36	Illumina Human610/660W	3	1	2	1	2	3	2	2	1	3
CAD1501	66	2	0	166	219	73	35.54	1	49	Illumina Human610/660W	3	2	1	3	2	3	1	3	1	3
CAD1502	77	2	0	157	126	87	34.51	2	45	Illumina Human610/660W	2	2	3	3	2	3	2	3	2	3
CAD1503	63	2	0	138	86	93	29.55	0	27	Illumina Human610/660W	3	1	3	3	3	3	2	2	2	3
CAD1504	93	2	0	135	125	84	27.74	2	26	Illumina Human610/660W	3	3	3	2	3	3	2	2	1	3
CAD1505	65	1	1	193	340	138	27.3	2	27	Illumina Human610/660W	2	2	1	3	2	3	3	1	2	2
CAD1506	39	1	0	229	241	152	28.73	0	29	Illumina Human610/660W	3	2	2	3	2	2	3	2	3	3
CAD1507	41	2	0	184	80	132	23.05	0	36	Illumina Human610/660W	3	3	3	3	2	3	1	1	3	1
CAD1508	68	1	1	137	135	85	33.65	2	25	Illumina Human610/660W	2	2	3	2	3	3	3	2	3	2
CAD1509	53	1	0	160	179	90	29.72	0	35	Illumina Human610/660W	2	3	3	3	2	3	2	1	3	1
CAD151	66	1	0	216	112	147	23.57	2	47	Illumina Human610/660W	2	2	2	2	2	3	1	1	2	2
CAD1510	77	1	0	157	224	78	25.95	2	34	Illumina Human610/660W	2	2	2	3	3	3	1	2	1	3
CAD1511	61	2	0	135	90	80	24.43	0	37	Illumina Human610/660W	2	1	1	3	3	3	2	3	1	3
CAD1512	54	2	0	199	174	122	25.39	2	42	Illumina Human610/660W	1	3	3	3	3	3	2	3	1	3
CAD1514	56	2	0	172	230	96	32.45	0	30	Illumina Human610/660W	3	2	3	3	2	3	2	2	3	2
CAD1516	62	1	0	187	187	112	29.06	2	38	Illumina Human610/660W	1	2	2	2	1	3	3	1	3	2
CAD1517	79	2	1	141	49	73	28.76	2	58	Illumina Human610/660W	1	3	3	3	2	3	2	2	2	2
CAD1518	77	1	0	159	205	92	31.93	2	26	Illumina Human610/660W	2	2	2	3	3	3	3	3	1	3
CAD1519	53	1	1	256	358	187	29.06	2	33	Illumina Human610/660W	3	2	3	3	2	3	3	2	3	2
CAD152	49	1	0	200	285	91	27.7	0	52	Illumina Human610/660W	3	1	1	3	3	3	2	2	3	2
CAD1520	46	1	0	201	219	104	29.66	0	53	Illumina Human610/660W	2	2	3	3	2	3	1	1	2	2
CAD1521	61	1	1	161	154	91	23.58	2	39	Illumina Human610/660W	1	3	3	3	3	3	2	1	2	3
CAD1522	55	1	0	197	217	120	29.64	2	34	Illumina Human610/660W	2	3	3	3	2	3	2	2	3	3
CAD1523	68	1	0	203	275	117	31	2	31	Illumina Human610/660W	3	3	3	2	2	3	3	1	3	1
CAD1524	50	2	0	315	225	235	23.24	2	35	Illumina Human610/660W	3	2	2	3	3	2	2	1	1	3
CAD1525	48	1	0	242	254	143	29.06	2	48	Illumina Human610/660W	3	2	3	2	2	3	3	3	1	3
CAD1526	50	1	0	204	351	143	27.35	2	29	Illumina Human610/660W	3	3	3	2	2	3	2	2	2	2
CAD1527	67	1	0	202	225	115	31.07	2	40	Illumina Human610/660W	3	2	3	3	2	3	3	1	3	2
CAD1528	54	2	0	168	141	88	27.47	2	52	Illumina Human610/660W	3	2	3	3	3	3	2	2	2	2
CAD1529	52	1	1	160	312	113	30.47	2	30	Illumina Human610/660W	2	3	3	3	2	3	2	2	3	2
CAD153	53	1	1	188	185	115	37.52	2	36	Illumina Human610/660W	2	2	2	3	2	3	2	3	2	3
CAD1530	76	2	0	147	244	59	32	2	39	Illumina Human610/660W	3	3	3	2	2	3	3	3	1	3
CAD1531	49	1	1	281	288	182	28.73	2	41	Illumina Human610/660W	2	2	2	3	1	3	3	3	1	3
CAD1532	52	1	1	265	147	198	35.57	2	38	Illumina Human610/660W	1	2	3	3	2	3	2	2	1	3
CAD1533	45	1	0	194	285	112	29.41	2	25	Illumina Human610/660W	2	2	1	1	3	3	2	2	1	3
CAD1534	58	1	0	175	126	101	26.36	2	49	Illumina Human610/660W	2	3	3	2	3	2	2	2	2	2
CAD1535	63	1	0	164	90	97	25.53	2	49	Illumina Human610/660W	1	3	2	3	2	3	3	2	3	2
CAD1536	75	1	1	126	138	59	30.02	2	39	Illumina Human610/660W	1	3	3	3	2	3	2	1	3	1
CAD1537	43	1	0	250	200	162	27.45	0	48	Illumina Human610/660W	3	2	3	3	2	3	1	3	1	3
CAD1538	51	2	0	165	83	107	27.39	0	36	Illumina Human610/660W	3	2	1	3	2	3	3	2	2	2
CAD1539	49	1	1	236	262	145	28.39	2	39	Illumina Human610/660W	2	2	3	3	3	3	2	2	2	2
CAD154	61	1	0	146	122	87	30.42	2	35	Illumina Human610/660W	2	3	3	3	3	3	2	2	2	2
CAD1540	55	1	0	158	133	97	26.88	0	34	Illumina Human610/660W	1	2	3	2	3	3	3	2	2	2
CAD1541	65	2	0	188	106	113	21.94	0	54	Illumina Human610/660W	3	2	2	2	2	3	2	2	2	2
CAD1542	48	1	0	120	81	82	30.77	2	21	Illumina Human610/660W	2	2	3	3	3	3	1	1	3	1
CAD1543	55	1	1	156	88	92	30.87	2	46	Illumina Human610/660W	2	3	3	3	2	3	3	2	2	2
CAD1544	62	1	0	194	256	113	32.17	2	30	Illumina Human610/660W	2	2	2	2	3	3	2	1	2	2
CAD1545	69	1	1	200	81	146	26.7	2	38	Illumina Human610/660W	3	2	2	2	3	3	1	3	1	3
CAD1546	85	2	0	203	130	123	22.21	1	54	Illumina Human610/660W	3	3	1	3	2	3	2	1	2	2
CAD1547	77	2	0	153	67	83	22.65	1	57	Illumina Human610/660W	2	3	3	3	3	3	3	2	2	2
CAD1548	65	1	1	147	134	92	34.77	2	28	Illumina Human610/660W	2	2	2	2	3	3	2	1	3	2
CAD1549	69	1	0	122	110	48	27.43	2	52	Illumina Human610/660W	2	3	3	3	3	2	3	1	3	2
CAD155	65	2	0	191	158	214	26.11	1	115	Illumina Human610/660W	1	3	2	3	2	2	2	3	1	3
CAD1550	55	1	1	115	79	68	29	2	31	Illumina Human610/660W	3	2	3	3	3	3	3	3	1	3
CAD1551	82	1	0	184	134	100	25.86	1	57	Illumina Human610/660W	3	3	2	3	3	3	1	1	3	1
CAD1552	74	2	0	154	122	79	22.06	2	51	Illumina Human610/660W	3	2	3	3	2	3	2	1	2	2
CAD1553	60	1	0	165	121	95	29.4	0	46	Illumina Human610/660W	3	3	3	3	2	3	2	1	2	3
CAD1554	59	1	0	127	115	55	26.36	2	50	Illumina Human610/660W	3	2	3	2	3	3	3	2	2	2
CAD1555	52	1	1	135	48	74	33.38	2	51	Illumina Human610/660W	2	3	2	3	2	3	1	3	1	3
CAD1556	83	1	0	193	288	126	22.44	2	29	Illumina Human610/660W	3	3	3	1	3	3	1	1	3	1
CAD1557	58	2	1	204	193	120	25.84	2	45	Illumina Human610/660W	1	2	3	3	3	3	1	2	2	3
CAD1558	55	1	1	170	235	89	25.68	2	34	Illumina Human610/660W	3	3	3	3	3	3	2	2	2	2
CAD1559	50	1	0	227	252	144	32.32	0	33	Illumina Human610/660W	3	3	3	3	3	3	3	1	3	2
CAD156	45	2	1	346	442	259	33.76	2	40	Illumina Human610/660W	3	3	1	2	3	3	3	2	3	2
CAD1560	56	1	0	206	240	122	30.48	2	36	Illumina Human610/660W	2	2	3	1	1	3	2	2	2	2
CAD1561	67	1	1	187	184	115	26.33	2	35	Illumina Human610/660W	3	3	2	2	3	3	2	3	1	3
CAD1562	68	1	0	183	115	107	30.08	2	61	Illumina Human610/660W	2	2	1	3	2	2	2	2	3	2
CAD1563	60	1	0	194	87	137	24.22	2	40	Illumina Human610/660W	1	3	3	2	3	3	3	2	2	2
CAD1564	36	1	0	392	366	325	45.13	2	39	Illumina Human610/660W	2	3	2	3	2	3	3	1	3	2
CAD1565	45	1	0	194	156	137	38.26	0	35	Illumina Human610/660W	3	2	2	3	2	3	3	1	2	2
CAD1567	68	1	1	177	768	107	27	2	24	Illumina Human610/660W	3	3	2	2	3	2	2	2	2	2
CAD1568	75	2	0	182	250	93	32.89	2	39	Illumina Human610/660W	3	3	3	3	3	3	2	1	2	2
CAD1569	77	2	0	190	134	112	32.44	1	51	Illumina Human610/660W	2	2	2	3	3	3	3	2	2	3
CAD157	68	1	1	188	97	108	23.95	2	61	Illumina Human610/660W	2	1	3	3	2	3	2	1	3	1
CAD1570	67	1	1	151	193	83	24.3	2	29	Illumina Human610/660W	3	3	3	3	2	3	2	2	2	3
CAD1571	67	1	0	191	252	101	24.6	2	39	Illumina Human610/660W	3	3	3	2	3	3	1	3	1	3
CAD1572	53	1	0	200	165	128	29.98	2	39	Illumina Human610/660W	3	1	2	3	2	3	1	3	2	3
CAD1573	64	1	0	205	202	104	25.6	2	61	Illumina Human610/660W	1	2	3	2	2	3	2	1	3	1
CAD1574	62	2	0	207	54	123	22.77	0	73	Illumina Human610/660W	3	3	3	3	2	3	3	1	2	2
CAD1575	70	1	0	156	239	76	27.14	2	32	Illumina Human610/660W	3	2	3	2	2	3	3	2	3	2
CAD1576	61	1	0	187	86	128	27.73	2	42	Illumina Human610/660W	2	2	3	3	1	3	2	3	1	3
CAD1577	83	1	0	120	110	69	23.87	2	29	Illumina Human610/660W	3	2	2	3	3	3	2	2	3	2
CAD1578	60	1	0	150	131	92	27.74	2	32	Illumina Human610/660W	2	1	1	3	2	3	3	2	2	2
CAD1579	71	1	0	213	94	147	26	2	47	Illumina Human610/660W	3	2	1	2	2	3	1	3	1	3
CAD158	55	1	0	234	140	149	30.72	0	57	Illumina Human610/660W	3	2	2	3	3	3	2	2	3	2
CAD1580	70	1	0	160	131	91	29.76	2	43	Illumina Human610/660W	2	3	2	3	3	3	3	2	2	2
CAD1581	67	1	0	226	243	138	28.55	2	39	Illumina Human610/660W	2	2	1	3	2	3	2	3	1	3
CAD1582	68	2	0	307	307	226	32.87	1	40	Illumina Human610/660W	2	2	2	3	3	3	1	2	1	3
CAD1583	51	1	0	235	222	156	29.02	1	35	Illumina Human610/660W	3	2	3	3	3	3	3	1	3	1
CAD1584	57	1	0	232	232	149	29.05	2	37	Illumina Human610/660W	3	2	2	2	3	3	1	3	1	3
CAD1585	77	1	0	136	113	73	29.4	0	40	Illumina Human610/660W	3	1	2	3	2	3	2	1	3	1
CAD1586	71	1	0	116	56	66	18.96	0	39	Illumina Human610/660W	1	3	1	2	2	3	2	3	1	3
CAD1587	79	2	0	198	171	130	26.57	0	34	Illumina Human610/660W	3	2	2	3	2	3	2	3	2	3
CAD1588	67	2	0	209	218	115	33.98	0	50	Illumina Human610/660W	3	2	3	2	3	3	2	1	3	1
CAD1589	57	1	0	467	202	136	34.31	2	49	Illumina Human610/660W	2	2	2	3	2	3	2	3	2	3
CAD159	76	1	1	194	212	122	26.58	2	30	Illumina Human610/660W	2	1	2	2	3	3	3	3	3	3
CAD1590	78	1	0	200	57	124	23.8	2	65	Illumina Human610/660W	3	2	1	3	2	3	1	2	2	2
CAD1591	76	1	0	160	190	88	28.45	2	34	Illumina Human610/660W	3	3	2	3	1	3	2	2	2	3
CAD1592	73	1	0	106	154	39	19.69	2	36	Illumina Human610/660W	3	3	3	3	2	3	1	3	1	3
CAD1593	70	2	0	210	139	123	24.65	0	59	Illumina Human610/660W	3	2	2	1	3	3	2	1	2	2
CAD1594	68	1	0	221	206	119	33.12	2	61	Illumina Human610/660W	2	1	1	2	3	3	2	3	1	3
CAD1595	66	1	0	181	247	76	26.36	1	56	Illumina Human610/660W	1	2	2	3	2	3	3	1	3	2
CAD1596	75	1	1	98	81	60	27.39	0	22	Illumina Human610/660W	3	3	3	3	3	3	1	3	1	3
CAD1597	53	1	1	167	146	92	19.95	2	46	Illumina Human610/660W	2	2	2	3	2	3	2	2	3	2
CAD1598	75	1	0	100	120	31	28.36	2	44	Illumina Human610/660W	3	3	2	3	2	3	3	3	1	3
CAD1599	73	1	0	167	88	106	26.57	1	43	Illumina Human610/660W	2	3	3	2	1	3	3	3	2	3
CAD16	61	2	0	276	185	164	26.37	1	49	Illumina Human610/660W	3	2	2	3	3	3	2	2	2	2
CAD160	51	1	0	215	229	128	30.49	2	41	Illumina Human610/660W	2	2	2	2	3	3	2	2	2	2
CAD1600	43	1	0	194	275	100	25.95	0	39	Illumina Human610/660W	2	3	1	3	3	3	1	1	3	1
CAD1601	56	1	0	92	243	24	28.71	0	20	Illumina Human610/660W	2	2	3	2	2	3	2	1	3	2
CAD1602	69	1	0	138	261	55	25.14	2	31	Illumina Human610/660W	3	3	2	3	2	3	2	2	2	2
CAD1603	56	1	0	243	347	171	30.43	2	29	Illumina Human610/660W	2	1	3	2	3	3	1	2	3	2
CAD1604	62	1	0	172	112	108	26.02	2	44	Illumina Human610/660W	2	3	2	3	1	2	1	2	2	2
CAD1605	77	2	0	142	264	54	20.54	2	35	Illumina Human610/660W	1	2	2	3	3	3	1	3	2	3
CAD1606	74	1	0	151	231	72	32.65	0	33	Illumina Human610/660W	2	2	3	2	2	3	3	2	2	3
CAD1607	59	1	0	239	184	171	25.56	2	31	Illumina Human610/660W	3	1	3	3	2	3	2	1	2	2
CAD1608	61	1	1	222	74	157	20.06	2	50	Illumina Human610/660W	2	2	1	2	3	3	1	1	3	2
CAD1609	67	1	1	150	218	68	28.4	2	38	Illumina Human610/660W	1	2	2	2	2	3	2	2	2	2
CAD161	52	1	0	257	166	178	26.61	2	46	Illumina Human610/660W	3	1	3	3	2	3	3	3	1	3
CAD1610	70	1	1	167	157	107	53.77	2	35	Illumina Human610/660W	2	2	2	3	2	3	2	2	3	2
CAD1611	61	1	0	174	234	91	30.82	2	36	Illumina Human610/660W	1	2	1	3	3	3	2	2	1	3
CAD1612	78	1	0	145	70	89	20.2	0	42	Illumina Human610/660W	2	2	3	3	2	3	3	1	2	3
CAD1613	55	1	0	186	304	86	25.76	2	39	Illumina Human610/660W	1	2	1	1	1	3	2	1	3	2
CAD1614	68	2	0	236	244	131	31.55	0	56	Illumina Human610/660W	2	1	2	3	2	3	2	2	2	2
CAD1615	59	2	0	149	129	82	36.42	1	41	Illumina Human610/660W	3	3	2	2	1	3	3	2	3	2
CAD1616	73	1	0	139	95	83	27.33	2	37	Illumina Human610/660W	3	3	2	1	3	3	3	2	2	2
CAD1617	77	1	0	175	242	88	27.77	2	39	Illumina Human610/660W	2	2	2	3	2	3	1	2	2	2
CAD1618	50	1	0	244	206	163	32.41	2	40	Illumina Human610/660W	3	3	3	3	2	3	2	3	1	3
CAD1619	76	1	0	117	133	54	26.44	2	36	Illumina Human610/660W	1	2	3	2	2	3	1	2	2	2
CAD162	72	2	0	193	197	110	29.73	1	44	Illumina Human610/660W	2	3	3	3	3	3	2	2	2	2
CAD1620	84	2	0	115	108	59	28.12	2	34	Illumina Human610/660W	1	1	2	1	2	3	2	2	3	1
CAD1621	81	1	0	224	185	150	24.57	2	37	Illumina Human610/660W	3	2	3	3	3	3	2	3	1	3
CAD1622	43	1	0	177	152	114	31.09	2	33	Illumina Human610/660W	2	3	2	3	2	3	3	3	1	3
CAD1623	49	1	1	195	236	116	30.07	2	32	Illumina Human610/660W	2	2	2	3	2	3	2	3	1	3
CAD1624	63	2	0	198	207	161	40.88	0	41	Illumina Human610/660W	3	2	2	3	2	3	3	2	2	2
CAD1625	66	1	0	114	223	30	38.4	2	39	Illumina Human610/660W	1	3	2	3	2	3	1	3	2	3
CAD1626	68	1	0	202	298	96	25.55	2	46	Illumina Human610/660W	1	3	2	3	3	3	3	2	2	2
CAD1627	78	1	0	140	148	71	26.98	2	39	Illumina Human610/660W	2	2	2	2	3	3	1	1	3	1
CAD1628	38	1	0	251	706	129	27.61	0	32	Illumina Human610/660W	3	3	3	2	2	3	1	2	1	3
CAD1629	77	1	0	104	64	62	23.43	2	29	Illumina Human610/660W	2	1	1	3	3	3	3	2	2	2
CAD163	53	2	0	170	185	92	42.1	0	41	Illumina Human610/660W	1	2	2	3	2	3	2	1	1	3
CAD1630	66	1	0	137	24	75	31.77	1	37	Illumina Human610/660W	1	3	2	3	3	3	3	2	1	3
CAD1631	80	1	0	213	126	150	28.9	0	37	Illumina Human610/660W	2	1	3	3	3	3	2	2	2	2
CAD1632	72	1	0	196	106	129	23.91	2	46	Illumina Human610/660W	2	2	3	3	3	2	2	3	2	2
CAD1633	47	1	1	219	260	132	34.26	2	35	Illumina Human610/660W	3	2	3	3	2	3	1	1	3	1
CAD1634	57	1	0	165	546	107	42.85	2	19	Illumina Human610/660W	2	2	1	1	2	3	2	1	3	1
CAD1635	62	1	0	202	195	124	24.96	0	39	Illumina Human610/660W	2	3	2	3	1	3	2	1	3	1
CAD1636	82	2	0	146	282	70	27.4	0	19	Illumina Human610/660W	3	1	2	3	2	3	1	1	2	2
CAD1637	54	1	0	153	153	89	40.47	2	33	Illumina Human610/660W	2	2	3	2	2	3	3	3	1	3
CAD1638	46	1	0	208	341	141	27.74	1	32	Illumina Human610/660W	2	1	3	2	3	3	1	2	1	3
CAD1639	50	1	0	169	195	98	30.47	0	32	Illumina Human610/660W	1	2	2	2	3	3	2	1	3	2
CAD164	64	1	1	249	325	148	24.77	2	36	Illumina Human610/660W	2	2	2	3	2	3	1	2	2	2
CAD1640	75	1	0	102	82	59	34.26	2	27	Illumina Human610/660W	3	1	3	3	3	3	3	2	2	2
CAD1641	58	2	1	146	186	32	36.32	2	47	Illumina Human610/660W	2	3	1	2	3	3	3	3	1	3
CAD1642	49	1	1	167	281	79	25.59	2	32	Illumina Human610/660W	1	1	2	3	3	3	2	3	2	3
CAD1643	77	1	1	137	172	67	50.6	2	36	Illumina Human610/660W	3	3	3	3	2	3	2	1	1	3
CAD1644	66	1	1	285	193	200	36.93	2	46	Illumina Human610/660W	3	2	2	3	3	3	2	3	1	3
CAD1645	69	1	1	152	163	76	36.51	2	43	Illumina Human610/660W	2	2	2	3	3	3	2	1	3	1
CAD1646	76	1	0	170	150	105	21.07	2	35	Illumina Human610/660W	3	3	2	3	3	2	3	3	1	3
CAD1647	45	1	0	186	274	107	22.79	2	32	Illumina Human610/660W	3	2	3	2	3	3	2	3	2	3
CAD1648	64	2	1	181	180	86	28.14	0	59	Illumina Human610/660W	3	3	2	2	2	3	2	2	2	3
CAD1649	43	1	1	216	303	153	43.25	2	42	Illumina Human610/660W	1	1	2	1	3	3	3	1	3	1
CAD165	60	1	1	176	120	107	30.12	1	45	Illumina Human610/660W	2	1	3	3	3	3	3	1	3	2
CAD1650	54	1	1	142	150	78	32.69	2	34	Illumina Human610/660W	3	2	2	3	2	3	2	3	1	3
CAD1651	53	1	0	214	108	152	25.24	2	40	Illumina Human610/660W	2	2	3	3	2	3	2	1	2	2
CAD1652	65	1	1	195	244	107	28.9	2	39	Illumina Human610/660W	3	2	2	2	2	3	3	2	3	2
CAD1653	65	1	0	176	113	110	30.48	2	43	Illumina Human610/660W	2	3	3	2	2	3	3	2	2	2
CAD1654	60	1	0	244	148	161	23.03	2	53	Illumina Human610/660W	3	2	3	2	3	3	3	2	3	2
CAD1655	40	1	0	128	131	74	25.96	1	28	Illumina Human610/660W	2	2	2	1	3	3	1	3	2	3
CAD1656	72	1	1	153	253	71	27.64	2	31	Illumina Human610/660W	2	3	3	3	2	3	3	3	1	3
CAD1657	65	2	0	163	123	92	25.47	0	46	Illumina Human610/660W	3	3	2	3	3	3	2	3	1	3
CAD1658	69	1	1	167	128	100	30.81	2	47	Illumina Human610/660W	1	2	NA	2	1	3	3	3	2	3
CAD1659	75	2	1	176	128	108	24.97	2	42	Illumina Human610/660W	1	2	2	3	3	3	2	3	NA	3
CAD166	67	1	1	210	120	139	32.3	2	47	Illumina Human610/660W	1	2	2	3	3	3	3	1	3	1
CAD1660	46	1	0	241	225	165	20.76	1	31	Illumina Human610/660W	2	1	2	3	3	3	2	3	1	3
CAD1661	50	1	0	184	221	92	30.11	2	24	Illumina Human610/660W	2	3	3	3	3	3	2	3	1	3
CAD1662	53	2	1	172	303	117	45.77	2	35	Illumina Human610/660W	1	3	2	2	2	3	1	2	2	2
CAD1663	73	2	1	191	91	134	27.05	1	49	Illumina Human610/660W	2	3	3	2	2	3	2	3	1	3
CAD1664	57	1	1	187	309	151	30.11	2	29	Illumina Human610/660W	1	2	2	3	3	3	3	2	2	3
CAD1665	70	1	0	203	156	126	25.71	0	57	Illumina Human610/660W	3	3	1	3	3	3	2	2	3	2
CAD1666	78	1	1	115	234	34	30.36	1	34	Illumina Human610/660W	2	2	1	3	2	3	2	2	3	3
CAD1667	61	1	0	135	318	93	37.87	1	28	Illumina Human610/660W	2	1	3	3	2	3	1	3	2	3
CAD1668	64	1	0	204	154	135	31.67	2	38	Illumina Human610/660W	2	3	1	3	3	3	2	2	2	2
CAD1669	59	1	1	203	282	125	25.99	2	22	Illumina Human610/660W	2	3	2	3	3	3	3	1	3	2
CAD167	68	1	1	154	152	91	28.49	2	33	Illumina Human610/660W	1	1	1	3	2	3	2	2	2	3
CAD1670	48	1	0	209	103	146	28.71	1	42	Illumina Human610/660W	3	2	2	3	2	3	3	2	2	2
CAD1671	46	1	0	182	178	120	20.58	2	28	Illumina Human610/660W	1	2	2	3	1	3	3	1	3	1
CAD1673	62	1	0	117	83	64	24.8	2	36	Illumina Human610/660W	3	2	3	2	3	3	3	1	3	1
CAD1674	73	1	0	211	226	130	33.2	2	36	Illumina Human610/660W	2	2	3	3	3	3	3	3	2	3
CAD1675	57	1	1	247	369	181	32.14	2	35	Illumina Human610/660W	1	1	3	3	1	3	3	2	3	2
CAD1676	59	1	0	126	108	64	27.77	2	40	Illumina Human610/660W	2	2	2	2	1	3	1	1	3	1
CAD1677	60	1	0	129	223	56	21.48	0	28	Illumina Human610/660W	2	1	3	3	3	3	2	2	3	2
CAD168	66	2	0	226	142	141	27.55	2	57	Illumina Human610/660W	2	3	1	3	3	3	2	2	3	2
CAD1680	65	2	1	174	181	74	37.3	1	64	Illumina Human610/660W	3	2	2	3	3	3	3	1	3	1
CAD1681	56	2	1	135	108	78	21.5	2	35	Illumina Human610/660W	2	3	2	2	2	3	3	2	2	2
CAD1683	67	1	0	176	57	124	23.62	2	41	Illumina Human610/660W	3	1	3	2	3	3	2	1	2	2
CAD1684	71	1	0	149	39	97	26.79	0	44	Illumina Human610/660W	3	3	3	3	3	3	2	2	2	2
CAD1685	57	1	0	153	220	75	22.59	2	34	Illumina Human610/660W	3	2	2	3	3	3	3	2	2	3
CAD1686	70	2	1	148	156	78	22.55	0	48	Illumina Human610/660W	3	2	2	3	3	3	3	2	2	2
CAD1687	63	1	0	226	148	159	30.07	2	37	Illumina Human610/660W	3	1	2	2	3	3	1	2	2	3
CAD1688	75	1	0	197	274	108	26.72	2	34	Illumina Human610/660W	2	1	3	3	3	3	2	1	2	2
CAD1689	64	2	0	289	580	162	28.28	0	40	Illumina Human610/660W	1	3	2	3	3	3	2	2	2	2
CAD169	57	1	0	167	144	107	33.22	2	27	Illumina Human610/660W	2	2	2	2	3	3	2	2	2	2
CAD1690	63	1	0	213	196	121	23.35	2	53	Illumina Human610/660W	2	1	1	3	2	3	1	1	3	1
CAD1691	47	1	0	197	187	115	31.27	0	45	Illumina Human610/660W	1	2	3	3	2	3	2	1	3	1
CAD1692	76	1	0	137	146	74	34.11	2	34	Illumina Human610/660W	1	2	2	2	2	3	2	1	3	3
CAD1693	62	2	1	254	142	169	36.07	0	57	Illumina Human610/660W	2	2	3	3	2	3	3	1	3	1
CAD1694	75	1	0	136	181	69	26.57	2	31	Illumina Human610/660W	2	3	3	2	3	3	1	3	2	3
CAD1695	77	1	0	165	156	118	28.01	2	28	Illumina Human610/660W	1	1	2	3	2	3	3	2	2	3
CAD1696	64	2	0	268	117	192	36.84	1	53	Illumina Human610/660W	1	1	2	3	1	3	3	1	2	2
CAD1697	77	1	0	173	108	110	24.77	2	41	Illumina Human610/660W	1	2	2	3	3	3	2	2	3	2
CAD1698	67	1	0	226	151	155	26.12	2	41	Illumina Human610/660W	1	3	3	2	3	3	3	2	2	2
CAD1699	67	2	1	234	273	135	29.93	0	44	Illumina Human610/660W	2	2	3	3	3	3	2	1	2	2
CAD17	74	1	0	173	173	125	35.99	1	49	Illumina Human610/660W	2	3	2	3	3	3	2	1	3	2
CAD170	54	1	0	205	87	141	31.44	0	47	Illumina Human610/660W	2	2	1	3	2	3	2	2	2	3
CAD1700	58	1	1	138	168	77	26.12	2	27	Illumina Human610/660W	2	2	3	3	2	3	2	2	2	2
CAD1701	42	1	0	208	287	124	31.37	2	27	Illumina Human610/660W	3	1	1	2	1	3	2	3	2	3
CAD1702	58	1	0	227	261	138	24.48	2	37	Illumina Human610/660W	2	2	2	2	2	3	2	2	2	2
CAD1703	72	1	1	179	172	101	29.75	2	42	Illumina Human610/660W	1	2	2	3	2	2	2	1	3	1
CAD1704	67	1	1	195	71	119	24.28	2	62	Illumina Human610/660W	1	2	2	2	2	2	1	2	2	3
CAD1705	70	2	1	146	449	107	27.58	2	28	Illumina Human610/660W	2	2	3	3	1	3	1	2	3	2
CAD1706	70	2	1	158	144	95	24.76	2	34	Illumina Human610/660W	3	3	3	2	3	3	3	2	2	2
CAD1707	49	1	1	179	210	108	32.74	0	29	Illumina Human610/660W	2	3	2	3	3	2	2	2	2	2
CAD1708	77	1	0	141	182	74	24.76	2	31	Illumina Human610/660W	2	2	2	3	3	3	1	2	2	3
CAD1709	60	1	1	167	116	108	22.32	2	36	Illumina Human610/660W	2	2	2	2	3	3	2	1	2	2
CAD171	64	2	0	203	219	107	26.98	0	60	Illumina Human610/660W	3	3	3	3	1	3	2	2	2	3
CAD1710	59	1	0	176	277	82	23.22	2	39	Illumina Human610/660W	2	2	3	2	3	3	1	1	3	1
CAD1711	53	1	0	175	158	105	36.83	1	38	Illumina Human610/660W	2	1	2	3	3	3	2	2	3	2
CAD1712	79	1	1	127	163	67	26.75	2	27	Illumina Human610/660W	2	3	1	3	1	3	2	2	2	2
CAD1713	68	1	1	162	483	103	29.35	2	27	Illumina Human610/660W	2	3	2	2	3	3	2	1	3	1
CAD1714	60	1	0	159	214	84	30.96	2	32	Illumina Human610/660W	2	3	1	2	3	3	1	2	2	2
CAD1715	66	1	0	151	195	87	30	0	25	Illumina Human610/660W	3	3	2	3	2	3	2	3	1	3
CAD1716	64	2	1	166	176	85	34.04	2	46	Illumina Human610/660W	1	2	2	3	2	3	2	2	2	3
CAD1717	43	1	0	240	598	144	26.33	0	29	Illumina Human610/660W	2	2	3	2	2	3	2	1	2	3
CAD1719	53	1	0	126	244	50	40.48	2	27	Illumina Human610/660W	3	2	2	3	2	3	1	3	2	3
CAD172	62	1	1	104	215	37	30.85	2	23	Illumina Human610/660W	3	2	2	2	3	3	2	3	2	3
CAD1720	54	2	0	109	102	52	26.98	2	33	Illumina Human610/660W	2	3	3	3	3	3	2	1	3	1
CAD1721	77	2	0	161	82	94	26.85	0	50	Illumina Human610/660W	3	1	3	3	2	3	2	1	3	2
CAD1722	61	2	0	150	72	69	23.06	0	67	Illumina Human610/660W	3	1	2	3	2	3	2	3	1	3
CAD1723	85	1	0	179	69	95	25.25	1	115	Illumina Human610/660W	2	2	3	3	2	3	2	3	1	3
CAD1724	70	2	0	179	56	105	27.74	2	63	Illumina Human610/660W	2	3	3	3	2	3	2	2	2	2
CAD1725	61	1	0	194	114	114	27.21	2	57	Illumina Human610/660W	1	3	3	3	1	3	1	2	3	2
CAD1726	73	1	0	203	231	123	28.24	2	33	Illumina Human610/660W	1	2	3	3	2	3	1	2	2	3
CAD1727	62	2	0	195	196	118	48.82	0	38	Illumina Human610/660W	3	2	3	3	3	3	1	1	3	1
CAD1728	82	1	0	163	287	76	24.6	2	30	Illumina Human610/660W	3	2	2	2	3	3	2	1	3	2
CAD1729	62	2	0	137	268	57	30.8	2	27	Illumina Human610/660W	3	2	3	3	3	3	1	3	1	3
CAD173	72	1	0	134	39	77	31.5	1	49	Illumina Human610/660W	3	1	3	3	3	3	2	2	3	2
CAD1730	66	1	0	141	211	74	35.32	2	25	Illumina Human610/660W	2	3	3	3	2	3	3	2	2	2
CAD1731	54	1	1	170	159	95	33.59	2	43	Illumina Human610/660W	3	3	1	3	2	3	1	2	2	2
CAD1732	75	1	0	160	106	107	34.61	2	32	Illumina Human610/660W	2	2	2	3	3	3	2	1	3	2
CAD1734	83	1	1	148	186	70	29.01	2	41	Illumina Human610/660W	2	2	2	3	1	3	3	1	2	2
CAD1735	68	1	0	149	146	79	24.11	1	41	Illumina Human610/660W	3	3	3	3	1	3	2	2	2	3
CAD1736	77	1	0	200	106	129	23.92	2	44	Illumina Human610/660W	1	3	2	3	3	3	3	2	2	2
CAD1737	61	2	1	258	285	157	32.4	2	45	Illumina Human610/660W	3	3	2	3	3	3	3	3	2	3
CAD1738	47	1	0	195	547	110	29.33	0	30	Illumina Human610/660W	1	2	3	2	2	3	2	2	2	3
CAD1739	42	1	0	185	236	100	24.05	2	38	Illumina Human610/660W	2	1	3	3	2	3	2	1	3	1
CAD174	49	1	0	260	516	177	33.96	2	37	Illumina Human610/660W	3	3	3	3	2	3	2	3	1	3
CAD1740	65	2	0	220	343	157	28.61	1	45	Illumina Human610/660W	3	2	3	1	2	3	2	2	2	3
CAD1741	62	1	1	181	160	159	28.05	2	30	Illumina Human610/660W	2	2	2	3	3	3	2	2	2	2
CAD1742	73	2	1	150	258	70	22.03	2	28	Illumina Human610/660W	2	2	2	3	3	3	2	1	3	1
CAD1744	61	2	0	179	206	118	35.64	0	42	Illumina Human610/660W	3	3	1	3	3	3	2	2	2	2
CAD1745	58	1	1	224	283	124	32.27	2	43	Illumina Human610/660W	2	1	3	2	1	3	2	2	2	2
CAD1746	68	1	0	139	112	86	30.48	2	31	Illumina Human610/660W	3	3	2	3	3	3	3	3	1	3
CAD1747	46	2	0	116	81	62	26.44	0	38	Illumina Human610/660W	2	3	2	3	3	3	3	2	2	3
CAD1748	52	1	0	206	137	150	27.76	0	28	Illumina Human610/660W	3	3	2	3	2	3	3	2	2	2
CAD1749	63	1	1	121	176	51	27.75	1	34	Illumina Human610/660W	2	3	3	3	3	3	1	2	2	2
CAD175	58	1	0	164	131	100	23.45	2	38	Illumina Human610/660W	2	2	3	3	3	3	2	1	2	2
CAD1751	67	1	0	204	96	135	34.74	1	50	Illumina Human610/660W	3	1	2	2	1	3	3	2	2	2
CAD1752	48	2	0	189	103	126	23.53	0	42	Illumina Human610/660W	3	3	3	2	3	3	2	1	2	3
CAD1753	69	1	0	146	279	56	29.39	0	34	Illumina Human610/660W	1	3	2	3	3	3	2	1	3	2
CAD1754	59	1	0	207	106	147	28.65	2	39	Illumina Human610/660W	3	2	3	3	3	3	2	1	3	2
CAD1755	78	2	1	194	143	122	24.09	2	43	Illumina Human610/660W	2	2	3	3	3	3	2	2	1	3
CAD1756	51	1	0	174	120	107	31.64	2	39	Illumina Human610/660W	3	2	3	3	3	3	2	1	3	1
CAD1757	54	1	1	126	206	55	29.58	1	29	Illumina Human610/660W	3	3	3	3	2	3	2	2	2	2
CAD1758	61	2	1	126	206	57	37.18	0	28	Illumina Human610/660W	3	2	3	3	2	3	2	1	3	2
CAD1759	57	1	1	208	89	143	21.38	2	47	Illumina Human610/660W	2	3	2	3	2	3	3	2	2	2
CAD176	53	1	0	221	133	142	26.64	2	52	Illumina Human610/660W	2	2	3	3	1	3	2	1	NA	2
CAD1760	56	1	0	250	204	168	27.74	2	41	Illumina Human610/660W	2	2	3	2	3	3	1	2	2	2
CAD1761	70	2	1	230	324	154	26.37	2	43	Illumina Human610/660W	1	2	1	2	2	3	1	3	1	3
CAD1762	46	1	1	171	124	107	23.52	2	39	Illumina Human610/660W	2	2	3	3	2	3	1	2	1	3
CAD1763	68	1	0	160	84	104	28.47	2	39	Illumina Human610/660W	2	2	2	3	2	3	1	3	1	3
CAD1764	67	1	1	152	67	104	23.25	2	35	Illumina Human610/660W	2	3	2	3	2	3	3	2	1	3
CAD1765	70	1	0	147	163	84	28.7	2	30	Illumina Human610/660W	2	3	3	3	2	3	2	1	2	2
CAD1766	43	1	1	181	384	123	47.24	0	29	Illumina Human610/660W	3	3	1	3	3	3	2	2	2	2
CAD1767	49	2	1	157	113	97	21.45	0	38	Illumina Human610/660W	2	1	2	3	2	3	3	3	1	3
CAD1768	55	2	0	234	191	151	42.84	1	45	Illumina Human610/660W	2	3	2	3	2	3	2	2	3	2
CAD1769	64	2	0	141	223	57	26.7	1	39	Illumina Human610/660W	1	1	2	2	3	3	3	3	1	3
CAD177	57	1	0	147	139	84	30.39	2	35	Illumina Human610/660W	2	2	2	2	2	3	2	1	3	2
CAD1770	59	1	0	192	123	146	25.38	2	22	Illumina Human610/660W	3	1	2	3	3	3	3	3	1	3
CAD1772	53	1	0	158	335	66	30.71	2	26	Illumina Human610/660W	2	3	3	2	3	3	2	2	3	2
CAD1773	54	2	0	190	101	118	28.84	0	52	Illumina Human610/660W	2	3	3	3	3	3	3	3	2	3
CAD1774	83	2	1	284	290	179	25.34	1	47	Illumina Human610/660W	3	3	1	3	2	3	3	2	2	2
CAD1775	69	1	1	193	254	113	25.17	2	29	Illumina Human610/660W	2	2	2	2	3	3	3	2	2	3
CAD1776	45	1	0	187	242	137	28.08	0	29	Illumina Human610/660W	3	1	1	2	3	3	2	2	1	3
CAD1777	60	2	0	214	95	141	24.38	0	54	Illumina Human610/660W	1	2	2	2	3	2	2	1	3	1
CAD1778	52	1	0	148	164	70	22.98	2	46	Illumina Human610/660W	2	2	2	3	1	3	2	3	1	3
CAD1779	74	2	1	169	294	78	25.15	1	32	Illumina Human610/660W	3	1	2	2	3	3	2	2	2	3
CAD1780	80	2	1	164	127	98	32.39	2	41	Illumina Human610/660W	1	3	2	3	1	3	1	3	1	3
CAD1781	64	1	0	218	149	147	27.37	2	41	Illumina Human610/660W	2	2	3	2	3	3	3	3	1	3
CAD1782	70	1	0	184	351	116	26.39	0	36	Illumina Human610/660W	3	2	2	2	3	3	2	3	2	3
CAD1783	68	1	0	147	150	81	28.6	2	36	Illumina Human610/660W	2	2	1	2	2	2	2	2	2	2
CAD1784	57	1	1	122	72	70	27.04	2	38	Illumina Human610/660W	3	2	3	3	3	3	1	3	2	3
CAD1785	72	2	1	227	226	137	34.04	1	45	Illumina Human610/660W	3	3	3	2	1	3	2	2	3	2
CAD1786	82	1	1	97	97	42	25.43	2	36	Illumina Human610/660W	1	3	2	3	2	3	2	1	3	1
CAD1787	49	1	0	121	142	60	26.52	2	33	Illumina Human610/660W	1	2	3	2	3	3	3	3	2	3
CAD1788	60	1	0	144	251	68	30.83	2	26	Illumina Human610/660W	3	3	1	3	1	2	2	2	2	2
CAD1789	87	1	0	215	220	127	27.05	2	44	Illumina Human610/660W	2	3	3	2	3	3	2	3	2	3
CAD179	47	1	1	227	500	131	32.6	2	31	Illumina Human610/660W	1	3	2	3	2	3	3	2	2	3
CAD1790	47	1	0	245	262	150	30.73	1	43	Illumina Human610/660W	2	3	3	3	2	3	2	2	2	2
CAD1791	56	1	0	186	149	120	30.4	1	36	Illumina Human610/660W	3	2	2	3	2	3	2	2	3	2
CAD1792	60	2	0	144	120	68	30.42	2	52	Illumina Human610/660W	2	3	2	3	2	3	3	3	1	3
CAD1793	51	2	0	151	195	81	39.15	0	31	Illumina Human610/660W	2	3	2	3	3	2	3	3	1	3
CAD1794	57	1	1	198	259	112	27.37	2	35	Illumina Human610/660W	2	3	2	3	2	2	2	2	NA	3
CAD1795	68	1	1	114	110	66	27.13	2	26	Illumina Human610/660W	2	3	1	1	2	3	2	3	1	3
CAD1796	46	1	1	167	834	107	33.95	2	21	Illumina Human610/660W	2	2	3	3	1	3	1	1	1	3
CAD1797	59	2	1	189	155	122	27.47	2	36	Illumina Human610/660W	2	2	3	3	3	3	2	1	3	1
CAD1798	65	1	0	193	161	136	27.46	0	25	Illumina Human610/660W	2	1	2	3	3	3	2	2	3	2
CAD1799	56	2	1	137	218	57	31.64	0	37	Illumina Human610/660W	3	1	2	3	2	3	3	3	2	3
CAD18	81	2	0	186	315	86	28.12	1	37	Illumina Human610/660W	3	3	2	3	1	3	2	2	2	2
CAD180	48	1	1	131	153	67	19.78	0	33	Illumina Human610/660W	3	3	1	3	3	3	2	1	2	2
CAD1800	43	1	0	194	300	107	24.69	0	27	Illumina Human610/660W	2	3	2	3	2	3	2	3	1	3
CAD1801	63	1	0	197	107	127	30.34	2	49	Illumina Human610/660W	3	2	2	3	3	3	2	1	3	1
CAD1802	75	1	0	182	382	77	31.34	2	29	Illumina Human610/660W	3	3	3	3	2	3	3	2	2	2
CAD1803	51	2	0	251	128	176	35.54	0	49	Illumina Human610/660W	3	1	3	3	3	3	3	1	3	2
CAD1805	76	2	0	183	107	108	28.95	2	48	Illumina Human610/660W	2	3	2	3	2	3	1	2	3	2
CAD1806	81	1	0	206	187	126	30.66	2	43	Illumina Human610/660W	2	2	1	3	3	3	2	2	2	2
CAD1807	53	2	1	153	339	104	36.88	2	31	Illumina Human610/660W	2	2	1	3	1	3	3	1	3	1
CAD1808	58	1	0	203	89	150	26.42	0	35	Illumina Human610/660W	3	2	3	2	1	3	2	3	1	3
CAD1809	56	2	0	160	244	78	22.43	2	33	Illumina Human610/660W	3	2	2	2	3	3	3	1	3	2
CAD181	72	1	1	202	149	125	26.26	2	44	Illumina Human610/660W	3	3	1	3	3	3	2	2	3	3
CAD1810	65	2	1	113	261	33	32.04	2	28	Illumina Human610/660W	3	2	2	3	3	3	2	1	2	2
CAD1811	47	1	0	129	177	67	30.55	2	27	Illumina Human610/660W	2	3	3	3	2	2	2	1	3	3
CAD1812	55	1	0	178	164	108	20.56	2	37	Illumina Human610/660W	3	2	3	3	3	3	2	2	2	2
CAD1813	53	1	1	186	412	141	27.33	2	29	Illumina Human610/660W	2	3	3	2	3	3	2	2	2	2
CAD1814	63	2	0	118	182	45	25.71	2	37	Illumina Human610/660W	2	2	2	3	2	3	2	2	2	3
CAD1815	79	1	0	200	75	141	21.87	2	44	Illumina Human610/660W	2	3	3	2	3	3	1	2	2	3
CAD1816	70	2	0	204	92	114	25.46	0	72	Illumina Human610/660W	2	2	3	3	3	3	3	2	2	3
CAD1817	46	1	0	249	261	165	31.11	2	32	Illumina Human610/660W	2	3	3	3	2	3	2	3	1	3
CAD1819	67	1	0	201	141	130	30.48	2	43	Illumina Human610/660W	2	3	1	1	2	3	3	2	3	2
CAD182	37	1	0	225	238	133	23.42	1	44	Illumina Human610/660W	3	2	1	3	3	3	2	1	3	1
CAD1820	63	2	0	151	225	70	28.72	2	36	Illumina Human610/660W	1	2	2	2	3	3	2	2	1	3
CAD1821	74	1	0	176	124	109	33.77	1	42	Illumina Human610/660W	3	2	2	2	2	3	3	2	2	2
CAD1822	42	1	0	146	116	71	34.11	0	52	Illumina Human610/660W	2	2	2	2	3	3	2	1	2	2
CAD1823	52	1	1	152	254	75	43.36	2	26	Illumina Human610/660W	2	1	3	3	2	3	2	3	1	3
CAD1824	68	1	1	97	88	39	36.33	1	40	Illumina Human610/660W	3	2	2	3	2	3	3	3	1	3
CAD1825	64	2	1	205	297	103	38.62	2	43	Illumina Human610/660W	2	2	3	3	3	3	3	3	2	3
CAD1826	62	2	1	159	81	94	31.24	1	49	Illumina Human610/660W	2	3	2	2	3	3	3	2	1	3
CAD1827	67	1	0	156	112	89	31.86	2	45	Illumina Human610/660W	3	3	3	3	2	3	2	1	3	1
CAD1828	50	1	0	139	268	62	24.75	2	23	Illumina Human610/660W	3	1	2	3	2	3	1	1	3	1
CAD1829	61	2	0	207	65	142	29.96	0	52	Illumina Human610/660W	3	3	2	3	3	3	2	2	3	2
CAD183	59	1	0	228	273	142	38.19	2	31	Illumina Human610/660W	1	1	2	3	3	3	2	2	2	2
CAD1830	72	1	0	177	179	106	25.77	2	35	Illumina Human610/660W	1	1	1	3	3	3	1	3	1	3
CAD1831	42	1	0	198	285	132	23.99	0	43	Illumina Human610/660W	2	3	2	3	1	3	3	1	3	1
CAD1832	64	2	1	183	154	103	29.43	0	48	Illumina Human610/660W	3	3	3	3	1	3	2	2	2	2
CAD1834	65	1	0	245	291	150	25.71	1	37	Illumina Human610/660W	2	2	1	3	2	3	1	3	2	2
CAD1835	66	1	1	206	177	136	27.01	2	35	Illumina Human610/660W	3	1	2	2	3	3	2	2	3	2
CAD1836	79	1	1	197	201	129	21.6	2	28	Illumina Human610/660W	3	2	2	3	1	3	1	1	2	2
CAD1837	61	1	1	122	156	107	27.44	2	39	Illumina Human610/660W	2	3	3	3	2	3	3	1	3	1
CAD1838	56	1	0	189	202	120	32.53	2	29	Illumina Human610/660W	2	3	2	3	1	3	2	3	2	3
CAD1839	66	1	1	145	216	57	42.82	0	45	Illumina Human610/660W	2	3	2	2	2	3	1	2	3	2
CAD184	54	2	0	281	268	182	31.24	0	45	Illumina Human610/660W	2	3	2	2	3	3	2	1	3	2
CAD1840	48	1	1	178	500	125	26.77	2	23	Illumina Human610/660W	2	1	2	3	2	3	1	3	2	3
CAD1841	58	2	1	193	159	119	32.4	0	42	Illumina Human610/660W	2	2	1	3	3	3	1	1	3	2
CAD1842	77	2	0	197	69	123	32.05	2	60	Illumina Human610/660W	1	3	3	3	2	3	2	2	2	2
CAD1843	75	2	1	198	196	115	26.07	2	44	Illumina Human610/660W	3	1	1	3	3	3	2	2	2	2
CAD1844	62	2	1	204	123	131	32.71	2	48	Illumina Human610/660W	2	3	2	2	3	3	1	2	2	2
CAD1845	72	1	1	136	170	62	25.6	2	40	Illumina Human610/660W	1	3	2	2	2	3	1	2	2	2
CAD1846	87	1	0	193	83	127	21.7	2	49	Illumina Human610/660W	2	3	1	1	2	3	1	2	1	3
CAD1848	70	1	0	178	148	104	26.85	2	44	Illumina Human610/660W	2	2	3	3	2	3	2	2	3	2
CAD1849	73	1	0	170	312	119	22.94	2	33	Illumina Human610/660W	3	3	1	3	3	3	2	2	2	2
CAD185	48	2	1	139	133	67	26.04	2	45	Illumina Human610/660W	2	2	3	2	1	3	2	3	NA	3
CAD1850	49	1	0	174	86	119	23.73	0	38	Illumina Human610/660W	1	2	2	3	3	3	3	1	2	3
CAD1851	71	1	0	198	169	127	29	2	37	Illumina Human610/660W	1	2	1	3	3	3	2	2	3	3
CAD1852	39	1	0	189	155	125	34.01	0	33	Illumina Human610/660W	2	2	1	3	2	3	3	1	3	1
CAD1853	63	1	0	172	136	109	28.37	2	37	Illumina Human610/660W	3	1	1	2	2	3	2	3	3	3
CAD1854	61	1	0	172	132	109	32.52	1	37	Illumina Human610/660W	2	1	3	2	2	3	3	2	2	2
CAD1855	56	1	1	208	108	135	26.21	2	51	Illumina Human610/660W	2	1	2	3	3	3	2	2	2	2
CAD1856	75	1	0	196	213	110	24.31	2	43	Illumina Human610/660W	3	2	2	3	2	3	2	3	1	3
CAD1857	71	1	0	253	123	180	25.72	2	48	Illumina Human610/660W	2	3	1	2	2	3	3	2	2	2
CAD1858	59	1	1	169	94	112	27.54	2	38	Illumina Human610/660W	2	2	3	3	2	3	3	NA	3	3
CAD1859	51	2	0	204	102	131	16.84	0	53	Illumina Human610/660W	3	1	3	2	3	3	2	1	2	3
CAD186	48	1	0	262	584	161	27.85	0	35	Illumina Human610/660W	2	3	3	2	3	3	2	3	1	3
CAD1860	48	1	0	208	273	108	32.24	2	45	Illumina Human610/660W	1	2	3	3	3	3	3	2	2	3
CAD1861	50	2	0	266	155	192	29.1	0	43	Illumina Human610/660W	3	1	2	2	1	3	2	2	1	3
CAD1862	39	1	0	261	196	188	39.42	2	34	Illumina Human610/660W	2	1	2	3	2	2	2	1	3	2
CAD1863	72	2	1	127	115	70	26.95	0	34	Illumina Human610/660W	3	2	2	3	3	3	1	3	1	3
CAD1864	74	1	1	185	204	106	27.05	2	38	Illumina Human610/660W	2	2	2	2	2	3	3	2	2	3
CAD1865	72	2	0	173	98	100	30.88	0	53	Illumina Human610/660W	2	3	3	3	2	3	1	2	3	2
CAD1866	58	2	0	154	161	77	30.48	0	45	Illumina Human610/660W	2	3	3	1	1	3	2	3	2	2
CAD1867	68	1	1	159	156	96	26.07	2	43	Illumina Human610/660W	2	3	3	3	3	3	3	1	3	1
CAD1868	52	2	0	171	144	78	31.24	0	64	Illumina Human610/660W	3	2	3	3	2	3	3	2	2	2
CAD1869	72	2	0	150	48	76	25.78	2	64	Illumina Human610/660W	2	3	2	3	2	3	3	2	2	2
CAD187	70	1	0	183	126	128	26.77	0	30	Illumina Human610/660W	2	1	2	3	2	3	3	1	1	3
CAD1870	81	2	0	203	165	117	30.49	2	53	Illumina Human610/660W	3	3	2	3	3	3	3	2	3	2
CAD1871	75	1	0	107	101	46	24.22	2	41	Illumina Human610/660W	2	2	2	2	2	3	2	1	3	1
CAD1872	67	1	0	156	151	83	31.09	2	43	Illumina Human610/660W	2	2	2	3	2	3	2	2	2	2
CAD1873	66	2	0	179	139	98	39.55	2	53	Illumina Human610/660W	2	2	3	2	3	3	2	1	3	1
CAD1874	64	1	0	173	84	109	25.45	0	47	Illumina Human610/660W	1	2	3	3	3	3	3	3	1	3
CAD1875	61	1	0	200	58	98	18.96	0	90	Illumina Human610/660W	3	2	2	3	3	3	2	1	3	1
CAD1877	38	2	0	133	101	83	33.65	0	30	Illumina Human610/660W	2	1	2	2	3	3	3	2	3	2
CAD1878	75	1	0	162	134	95	30.11	2	40	Illumina Human610/660W	2	2	2	3	3	3	2	2	2	2
CAD1879	66	1	1	183	157	92	31.07	2	60	Illumina Human610/660W	2	2	2	3	2	3	3	2	3	2
CAD188	43	1	1	197	499	132	28.73	2	30	Illumina Human610/660W	2	2	2	2	3	3	3	2	1	3
CAD1880	76	2	0	230	299	130	36.59	1	40	Illumina Human610/660W	2	2	1	3	2	3	2	1	2	2
CAD1881	66	1	1	180	276	94	29.24	2	31	Illumina Human610/660W	3	2	3	3	3	3	1	2	2	2
CAD1882	53	1	1	175	186	107	32.09	2	31	Illumina Human610/660W	3	2	2	3	3	3	2	2	1	3
CAD1883	50	1	0	258	396	183	28.68	2	43	Illumina Human610/660W	3	2	3	3	2	2	1	1	3	1
CAD1884	85	2	0	145	124	69	29.48	1	51	Illumina Human610/660W	2	2	3	3	3	3	2	1	2	2
CAD1885	49	1	1	168	188	90	31.35	2	40	Illumina Human610/660W	3	2	2	2	2	3	3	2	3	2
CAD1886	72	1	0	131	185	63	28.9	2	31	Illumina Human610/660W	3	1	2	2	3	3	1	2	3	2
CAD1887	70	1	0	196	173	126	30.11	2	35	Illumina Human610/660W	2	2	2	3	3	3	3	3	1	3
CAD1888	44	1	0	185	166	121	28.4	0	31	Illumina Human610/660W	2	2	2	3	3	3	3	1	1	3
CAD1889	47	1	1	243	125	143	21.41	2	75	Illumina Human610/660W	1	2	1	3	2	3	1	2	3	2
CAD189	52	1	0	195	608	102	30.02	2	20	Illumina Human610/660W	2	2	1	3	2	3	1	1	3	2
CAD1891	63	1	1	182	68	122	25.55	2	46	Illumina Human610/660W	2	2	3	3	3	3	1	2	2	2
CAD1892	72	1	0	295	272	221	30.7	2	40	Illumina Human610/660W	2	2	3	2	3	3	2	3	1	3
CAD1893	49	1	0	327	137	237	25.64	2	63	Illumina Human610/660W	2	3	1	3	3	3	2	1	3	3
CAD1894	72	2	0	258	137	179	24.14	1	52	Illumina Human610/660W	2	3	3	2	3	3	3	1	3	2
CAD1895	85	2	0	142	95	69	31.53	2	54	Illumina Human610/660W	3	3	2	3	2	3	3	1	3	1
CAD1896	58	1	1	105	102	52	33.51	2	32	Illumina Human610/660W	1	1	2	3	2	3	2	1	3	1
CAD1897	55	1	0	186	141	114	28.39	2	46	Illumina Human610/660W	3	3	2	2	2	3	1	2	2	3
CAD1898	74	2	1	249	146	165	28.6	2	55	Illumina Human610/660W	3	2	2	2	3	3	1	2	1	3
CAD1899	72	1	0	134	125	73	24.91	2	36	Illumina Human610/660W	2	2	2	3	3	3	2	2	3	3
CAD19	64	1	1	144	835	80	28.41	2	31	Illumina Human610/660W	1	2	1	3	2	3	2	3	2	3
CAD190	59	1	0	105	129	37	27.68	2	42	Illumina Human610/660W	3	2	3	3	1	3	3	2	2	3
CAD1900	66	2	1	168	119	101	26.25	2	43	Illumina Human610/660W	3	1	2	3	3	3	3	1	3	2
CAD1901	54	1	1	229	410	162	42.24	0	35	Illumina Human610/660W	3	2	3	3	1	3	3	3	1	3
CAD1902	62	2	0	146	112	89	29.72	0	34	Illumina Human610/660W	3	1	2	3	2	3	3	1	2	3
CAD1903	65	1	0	218	250	159	34.25	2	44	Illumina Human610/660W	2	1	2	2	3	3	3	2	2	2
CAD1904	57	2	1	147	184	74	39.66	0	36	Illumina Human610/660W	2	2	2	2	2	3	1	3	2	3
CAD1905	43	1	0	168	335	117	27.35	0	28	Illumina Human610/660W	1	3	2	3	3	3	3	1	2	2
CAD1906	76	1	1	205	251	168	30.47	2	33	Illumina Human610/660W	2	2	3	3	2	3	3	2	3	2
CAD1907	65	1	0	174	216	94	26.7	2	37	Illumina Human610/660W	2	3	3	3	2	3	1	3	1	3
CAD1908	73	1	1	165	165	95	30.4	2	37	Illumina Human610/660W	2	2	3	2	3	3	3	2	3	2
CAD1909	47	1	0	192	204	115	32.03	0	36	Illumina Human610/660W	2	1	3	3	2	3	2	2	2	2
CAD191	63	2	0	163	158	98	29.67	0	33	Illumina Human610/660W	2	2	2	2	2	3	2	3	1	3
CAD1910	64	1	1	192	196	104	25.6	2	49	Illumina Human610/660W	2	1	2	2	3	3	1	2	2	2
CAD1911	55	1	0	166	92	117	26.47	2	31	Illumina Human610/660W	3	2	2	2	2	3	2	1	3	2
CAD1912	69	1	1	92	71	52	28.12	2	26	Illumina Human610/660W	3	2	1	2	3	3	3	3	1	3
CAD1913	64	1	0	196	185	112	28.68	2	47	Illumina Human610/660W	3	3	1	3	3	3	2	3	2	3
CAD1914	67	1	0	153	156	78	29.01	2	44	Illumina Human610/660W	3	2	2	3	2	3	1	2	3	2
CAD1915	63	1	1	109	138	44	27.44	2	37	Illumina Human610/660W	2	3	2	3	2	3	1	3	2	3
CAD1916	69	2	0	141	74	75	27.82	2	51	Illumina Human610/660W	3	3	2	3	2	3	3	2	2	3
CAD1917	43	1	0	194	135	128	29.05	0	39	Illumina Human610/660W	2	2	2	2	3	3	2	2	2	3
CAD1918	73	2	1	239	247	119	24.44	2	71	Illumina Human610/660W	1	2	1	3	3	3	2	2	NA	2
CAD1919	50	2	1	148	266	51	31.21	2	44	Illumina Human610/660W	1	2	3	3	3	3	2	3	1	3
CAD192	41	1	0	272	477	176	26.37	2	39	Illumina Human610/660W	2	2	2	2	1	3	3	2	2	2
CAD1920	59	2	1	190	163	115	41.13	0	42	Illumina Human610/660W	1	2	3	2	3	3	3	1	3	1
CAD1921	71	2	0	213	196	140	33.2	1	34	Illumina Human610/660W	3	1	3	3	2	3	3	1	3	3
CAD1922	41	1	0	226	136	149	33.17	1	50	Illumina Human610/660W	3	2	1	3	3	3	1	1	3	2
CAD1923	79	1	1	117	121	66	34.19	2	27	Illumina Human610/660W	2	3	3	3	3	3	2	2	2	3
CAD1924	54	2	1	159	129	94	30.02	2	39	Illumina Human610/660W	1	1	3	3	2	3	3	3	2	3
CAD1926	68	1	1	188	109	107	31.56	2	43	Illumina Human610/660W	1	1	2	2	3	2	2	2	2	2
CAD1927	48	1	0	129	125	107	25.35	0	42	Illumina Human610/660W	1	2	2	3	2	3	2	2	3	2
CAD1928	76	2	0	168	92	98	22.5	0	52	Illumina Human610/660W	1	1	3	3	3	3	2	3	1	3
CAD1929	55	1	0	199	125	132	29.4	2	42	Illumina Human610/660W	2	3	2	2	2	3	1	3	2	3
CAD193	68	2	0	223	75	129	28.84	2	79	Illumina Human610/660W	1	2	2	2	3	3	2	1	3	1
CAD1930	61	1	1	161	313	107	29.05	2	42	Illumina Human610/660W	1	2	2	3	2	3	2	1	2	2
CAD1931	71	2	1	370	1276	159	34.66	2	35	Illumina Human610/660W	3	1	1	3	3	3	2	2	2	2
CAD1932	59	1	0	168	121	106	38.85	2	38	Illumina Human610/660W	1	1	3	2	3	3	2	3	1	3
CAD1933	60	1	0	129	181	72	22.12	2	21	Illumina Human610/660W	3	3	1	3	3	3	2	3	2	3
CAD1934	80	2	0	221	153	132	23.92	2	53	Illumina Human610/660W	1	1	2	2	2	3	3	3	1	3
CAD1935	62	2	0	257	139	171	31.57	2	58	Illumina Human610/660W	2	2	3	2	3	3	3	3	1	3
CAD1936	53	1	0	205	122	145	23.25	1	36	Illumina Human610/660W	2	1	2	2	3	3	1	3	2	2
CAD1938	64	1	0	134	130	65	33.46	2	43	Illumina Human610/660W	3	2	2	3	3	3	3	1	3	1
CAD1939	85	2	0	176	79	105	28.37	1	55	Illumina Human610/660W	2	2	3	3	2	3	3	2	2	3
CAD194	61	2	0	257	223	165	22.86	2	47	Illumina Human610/660W	3	2	1	3	2	3	1	2	2	3
CAD1940	65	1	0	177	233	96	29.4	2	34	Illumina Human610/660W	3	1	2	2	2	3	3	3	2	2
CAD1941	61	1	0	185	412	107	31.24	2	32	Illumina Human610/660W	1	2	2	2	2	3	2	1	2	3
CAD1942	45	2	0	181	235	91	38.26	2	43	Illumina Human610/660W	2	3	2	3	1	1	2	2	3	2
CAD1943	67	1	0	159	188	74	24.22	2	47	Illumina Human610/660W	1	2	2	3	3	3	2	3	2	3
CAD1944	80	2	1	138	119	65	39.18	2	49	Illumina Human610/660W	3	3	2	2	3	3	2	1	3	2
CAD1945	77	1	0	200	132	129	28.3	0	44	Illumina Human610/660W	2	2	3	3	1	2	3	2	2	3
CAD1946	67	2	1	231	173	148	35.19	2	48	Illumina Human610/660W	1	2	3	3	1	3	2	2	2	3
CAD1947	67	1	0	179	227	39	34.42	2	27	Illumina Human610/660W	1	2	3	2	2	3	3	3	1	3
CAD1949	80	2	1	260	185	167	29.76	2	56	Illumina Human610/660W	2	3	2	2	3	3	2	2	3	2
CAD195	44	1	0	272	357	147	26.33	0	55	Illumina Human610/660W	1	2	3	3	2	3	2	2	2	3
CAD1950	76	2	0	160	89	87	20.34	1	55	Illumina Human610/660W	3	2	3	3	2	3	3	3	2	3
CAD1951	61	2	1	175	170	87	29.9	0	54	Illumina Human610/660W	2	2	2	2	1	3	2	3	2	3
CAD1952	64	1	1	160	164	81	29.4	2	46	Illumina Human610/660W	1	2	2	3	2	3	2	1	3	2
CAD1953	49	2	0	129	136	70	26.29	2	32	Illumina Human610/660W	2	2	2	3	3	3	1	3	NA	3
CAD1954	60	1	0	204	126	129	30.55	0	50	Illumina Human610/660W	1	1	2	2	3	3	3	3	2	3
CAD1955	59	1	0	231	92	143	26.85	2	23	Illumina Human610/660W	3	2	2	2	2	3	2	2	3	2
CAD1956	70	1	0	158	122	82	29.34	0	52	Illumina Human610/660W	2	2	2	2	2	3	2	2	3	2
CAD1957	83	1	1	120	73	71	24.89	2	34	Illumina Human610/660W	2	2	2	3	3	2	1	1	2	2
CAD1958	54	2	0	170	182	90	25.09	0	44	Illumina Human610/660W	3	3	3	3	3	3	2	3	1	3
CAD1959	74	1	0	164	65	82	29.05	0	69	Illumina Human610/660W	3	2	2	2	2	3	3	2	2	2
CAD196	60	2	1	173	305	87	22.41	2	25	Illumina Human610/660W	2	3	1	1	2	3	2	3	2	3
CAD1960	54	1	0	150	122	82	24.78	0	44	Illumina Human610/660W	3	3	3	3	3	3	3	3	1	3
CAD1961	45	1	0	229	240	135	24.8	0	46	Illumina Human610/660W	2	2	2	3	3	3	2	2	2	2
CAD1963	67	1	0	139	187	74	27.41	0	28	Illumina Human610/660W	2	2	3	2	3	3	2	2	3	3
CAD1964	71	1	1	194	213	125	29.06	2	41	Illumina Human610/660W	2	1	2	2	3	3	2	2	2	3
CAD1965	70	1	0	117	47	71	27.6	2	37	Illumina Human610/660W	2	1	2	2	2	3	2	3	1	3
CAD1966	47	1	1	199	346	131	25.43	2	42	Illumina Human610/660W	1	2	2	3	2	3	3	2	3	2
CAD1967	73	2	1	173	156	94	35.02	0	57	Illumina Human610/660W	2	2	2	3	3	3	1	2	2	2
CAD197	56	1	0	186	112	117	37.18	2	31	Illumina Human610/660W	3	3	3	3	3	3	2	1	3	1
CAD1971	79	2	0	89	118	30	24.44	2	35	Illumina Human610/660W	2	2	2	3	3	3	2	3	2	3
CAD1972	63	1	1	261	116	186	27.11	2	52	Illumina Human610/660W	1	2	2	3	3	3	3	2	2	2
CAD1975	57	1	0	245	91	174	25.56	2	53	Illumina Human610/660W	2	1	1	3	3	3	2	3	1	3
CAD1976	50	1	0	217	76	140	26.87	2	62	Illumina Human610/660W	2	2	2	2	1	3	3	2	3	1
CAD1979	55	1	0	217	139	147	35.9	2	42	Illumina Human610/660W	2	2	3	2	2	3	2	3	1	3
CAD198	83	1	1	165	147	107	25.71	2	37	Illumina Human610/660W	1	3	2	3	2	3	1	1	3	1
CAD1980	50	1	0	251	176	167	24.09	0	49	Illumina Human610/660W	1	1	2	3	2	2	2	2	3	2
CAD1981	60	2	1	215	117	138	30.85	0	54	Illumina Human610/660W	2	2	3	2	2	3	2	2	1	3
CAD1982	81	1	0	139	125	73	27.23	0	41	Illumina Human610/660W	2	3	3	2	2	3	2	1	2	2
CAD1983	62	1	0	280	345	92	29.75	1	32	Illumina Human610/660W	3	2	2	2	3	3	3	2	2	2
CAD1984	50	1	0	147	140	78	24.09	2	41	Illumina Human610/660W	2	2	3	3	2	3	2	1	3	2
CAD1985	76	1	1	167	124	97	25.81	2	45	Illumina Human610/660W	3	2	2	3	2	3	2	2	3	2
CAD1986	53	1	0	165	156	107	28.39	0	41	Illumina Human610/660W	3	2	1	2	2	3	1	2	2	3
CAD1987	97	1	0	194	115	127	26.92	2	44	Illumina Human610/660W	2	2	2	3	3	3	3	2	1	3
CAD1988	44	1	0	199	132	134	30.64	2	39	Illumina Human610/660W	3	2	1	2	3	3	3	3	1	3
CAD199	70	1	0	230	137	157	34.55	2	46	Illumina Human610/660W	3	1	2	3	2	3	2	1	3	1
CAD1990	58	1	1	183	168	117	22.83	1	32	Illumina Human610/660W	3	1	2	1	2	3	2	3	NA	3
CAD1991	77	1	0	168	71	92	22.43	1	62	Illumina Human610/660W	3	3	3	3	3	3	3	3	1	3
CAD1992	71	2	1	148	174	70	27.77	2	43	Illumina Human610/660W	3	3	2	3	3	3	2	2	2	2
CAD1994	61	1	1	175	133	112	25.95	0	37	Illumina Human610/660W	2	1	2	3	3	3	3	3	1	3
CAD1995	70	1	0	112	101	58	22.58	2	33	Illumina Human610/660W	2	2	3	3	3	3	3	2	1	3
CAD1997	70	1	1	137	156	88	26.07	2	29	Illumina Human610/660W	3	3	2	3	1	2	3	2	2	2
CAD1998	69	1	0	116	166	49	22.58	2	34	Illumina Human610/660W	2	3	2	3	3	3	2	3	2	3
CAD1999	56	1	0	182	73	123	25.24	2	44	Illumina Human610/660W	3	2	2	3	2	3	3	2	2	3
CAD2	49	1	0	173	230	87	34.87	1	40	Illumina Human610/660W	2	3	1	2	3	2	1	3	NA	3
CAD20	67	2	0	183	146	107	38.95	2	50	Illumina Human610/660W	2	2	3	3	2	3	2	1	2	2
CAD200	76	1	1	187	208	104	33.8	2	41	Illumina Human610/660W	3	1	2	2	3	3	3	2	2	2
CAD2001	54	1	1	179	304	151	37.91	2	44	Illumina Human610/660W	2	3	3	3	2	2	2	1	NA	2
CAD2002	51	1	0	222	289	164	29.68	1	36	Illumina Human610/660W	3	2	3	3	2	3	3	2	3	2
CAD2003	50	1	0	162	156	94	30.04	2	40	Illumina Human610/660W	3	2	2	3	2	3	2	3	1	3
CAD2004	76	2	0	197	79	116	26.5	0	65	Illumina Human610/660W	3	2	3	3	2	3	1	2	3	2
CAD2005	74	1	0	263	149	107	26.42	2	28	Illumina Human610/660W	3	2	2	3	2	3	3	2	2	2
CAD2006	68	1	0	145	102	60	25.43	2	70	Illumina Human610/660W	3	3	1	3	2	3	1	3	1	3
CAD2008	56	1	0	218	192	138	27.76	2	42	Illumina Human610/660W	3	3	1	2	2	3	3	2	3	2
CAD2009	72	1	0	157	105	86	26.56	2	50	Illumina Human610/660W	3	2	2	2	2	3	2	2	2	2
CAD201	68	1	0	196	321	91	33.56	2	39	Illumina Human610/660W	3	1	2	3	2	3	2	1	3	1
CAD2010	68	2	1	157	143	76	25.39	2	52	Illumina Human610/660W	3	2	2	2	3	2	1	2	2	2
CAD2011	65	1	1	161	80	97	26.06	1	48	Illumina Human610/660W	3	3	2	2	2	3	3	2	2	3
CAD2012	60	2	0	126	155	49	27.12	0	46	Illumina Human610/660W	3	2	3	3	3	3	1	1	3	1
CAD2013	58	1	0	179	213	141	27	2	37	Illumina Human610/660W	2	2	2	3	2	2	3	3	2	3
CAD2014	65	1	1	159	239	89	24	2	22	Illumina Human610/660W	3	2	2	2	3	3	2	3	1	3
CAD2015	44	1	0	212	139	142	33.57	0	42	Illumina Human610/660W	2	1	2	3	2	3	2	3	2	3
CAD2016	42	1	0	198	486	119	30.11	0	35	Illumina Human610/660W	3	3	2	3	3	3	2	2	2	3
CAD2017	69	1	0	145	202	73	30.75	0	32	Illumina Human610/660W	3	2	1	2	3	3	3	2	2	2
CAD2018	54	1	1	221	81	134	26.07	2	71	Illumina Human610/660W	2	2	3	3	2	3	2	2	3	2
CAD2019	74	2	0	203	207	118	32.84	1	44	Illumina Human610/660W	3	1	3	2	2	3	3	3	1	3
CAD202	63	2	0	213	286	107	22.89	0	45	Illumina Human610/660W	3	3	2	2	3	3	1	2	2	2
CAD2020	62	2	0	248	90	165	28.51	0	65	Illumina Human610/660W	3	2	1	3	3	3	2	3	3	3
CAD2021	89	2	0	215	252	146	28.04	2	49	Illumina Human610/660W	2	2	2	1	2	3	1	3	2	3
CAD2022	55	2	0	136	82	88	25.95	0	32	Illumina Human610/660W	3	3	1	3	2	3	2	2	2	2
CAD2023	63	2	1	173	221	94	31.11	2	35	Illumina Human610/660W	1	3	1	1	1	3	2	3	1	3
CAD2024	75	1	0	117	128	63	23.43	2	28	Illumina Human610/660W	2	2	1	2	2	3	3	3	1	3
CAD2025	75	1	1	150	79	91	33.13	2	43	Illumina Human610/660W	3	3	3	3	2	2	2	3	1	3
CAD2026	70	1	0	184	81	94	27.16	2	74	Illumina Human610/660W	3	3	2	3	2	3	3	2	3	2
CAD2027	82	1	1	246	326	189	30.84	2	34	Illumina Human610/660W	2	2	2	2	2	3	1	3	1	3
CAD2028	50	1	0	228	362	180	31.89	2	36	Illumina Human610/660W	2	3	1	2	2	3	2	2	3	2
CAD2029	47	1	0	217	138	152	23.52	1	37	Illumina Human610/660W	3	2	1	3	2	3	1	1	3	2
CAD203	65	1	1	166	178	91	30.66	2	39	Illumina Human610/660W	3	3	2	3	3	3	2	3	2	3
CAD2033	74	1	1	149	233	63	25.7	2	39	Illumina Human610/660W	3	1	3	3	2	3	2	2	3	2
CAD2038	54	2	0	194	116	110	21.2	0	61	Illumina Human610/660W	2	3	1	3	3	2	2	2	2	3
CAD204	62	2	1	234	160	148	27.06	2	54	Illumina Human610/660W	1	3	3	1	3	3	3	3	1	3
CAD2040	63	1	1	150	176	83	25.3	2	32	Illumina Human610/660W	2	3	2	2	3	3	2	3	1	3
CAD2043	68	2	1	123	193	48	28	0	36	Illumina Human610/660W	2	2	3	2	2	3	3	1	3	3
CAD2048	53	2	1	182	157	107	41.2	0	40	Illumina Human610/660W	1	2	2	2	3	3	2	3	1	3
CAD2049	54	2	1	155	129	88	26.3	1	41	Illumina Human610/660W	3	2	1	3	2	3	2	1	2	2
CAD205	65	2	1	230	108	140	24.61	2	68	Illumina Human610/660W	2	3	2	2	2	3	1	2	2	2
CAD2051	70	1	0	166	158	89	25.2	2	45	Illumina Human610/660W	3	2	3	3	2	3	2	2	2	2
CAD2058	51	1	0	106	95	49	24	2	38	Illumina Human610/660W	3	2	2	3	3	3	3	3	1	3
CAD206	66	2	1	234	160	148	22.58	2	54	Illumina Human610/660W	2	2	2	2	2	3	3	3	2	3
CAD2061	62	1	0	210	180	142	22.8	2	32	Illumina Human610/660W	1	2	2	3	1	3	1	2	2	2
CAD2063	46	1	0	146	180	81	28	0	30	Illumina Human610/660W	2	1	3	2	3	3	2	2	1	3
CAD207	44	1	0	164	262	75	26.23	2	37	Illumina Human610/660W	3	3	2	3	2	3	3	1	3	3
CAD2070	66	1	1	151	220	70	23.6	2	37	Illumina Human610/660W	3	2	3	3	3	3	1	1	2	3
CAD2075	51	2	0	221	113	156	22.2	0	42	Illumina Human610/660W	1	3	3	2	3	3	3	2	2	2
CAD2077	54	1	1	198	274	143	29.8	2	34	Illumina Human610/660W	3	2	3	3	3	3	1	1	2	3
CAD2079	52	1	0	150	206	85	24.5	0	24	Illumina Human610/660W	3	2	2	2	2	3	2	2	3	3
CAD2081	61	1	1	103	170	41	29.7	2	28	Illumina Human610/660W	2	2	2	3	2	3	3	2	1	3
CAD2084	56	1	1	166	88	105	23.5	0	43	Illumina Human610/660W	3	2	3	3	2	3	2	3	1	3
CAD2086	57	1	0	196	56	130	26.3	2	55	Illumina Human610/660W	2	3	3	3	3	3	1	1	3	1
CAD209	66	1	1	155	219	81	23.5	2	30	Illumina Human610/660W	2	2	2	2	3	3	2	3	1	3
CAD2094	59	1	0	159	183	89	27.7	0	33	Illumina Human610/660W	3	2	3	2	2	3	2	2	3	1
CAD2096	57	1	1	260	311	193	27.7	2	45	Illumina Human610/660W	1	2	3	3	3	3	2	2	2	2
CAD2097	81	2	0	183	59	71	29.2	1	100	Illumina Human610/660W	2	3	1	3	2	3	1	2	2	2
CAD21	71	1	0	175	115	118	24.68	2	34	Illumina Human610/660W	2	3	2	3	2	2	3	1	2	3
CAD210	65	1	0	208	142	130	28.44	2	50	Illumina Human610/660W	2	3	2	2	2	3	1	1	3	1
CAD2101	43	1	1	214	410	144	36.6	2	19	Illumina Human610/660W	3	3	3	2	3	2	2	2	1	3
CAD2104	80	2	0	168	131	107	22.5	2	43	Illumina Human610/660W	2	2	3	2	1	3	2	2	2	2
CAD211	31	1	0	163	62	108	35.99	2	43	Illumina Human610/660W	3	2	1	3	3	3	2	2	2	2
CAD2110	50	1	1	141	682	43	35	2	24	Illumina Human610/660W	2	3	3	1	3	3	3	3	3	3
CAD2111	42	1	0	229	208	148	25.5	2	39	Illumina Human610/660W	3	3	3	1	3	3	3	1	3	1
CAD212	69	1	0	202	158	124	30.48	2	46	Illumina Human610/660W	2	2	2	3	2	3	3	2	2	3
CAD2120	55	1	1	204	200	131	21.8	2	33	Illumina Human610/660W	1	3	3	3	3	3	3	2	2	2
CAD2125	54	1	1	151	199	73	32.1	2	38	Illumina Human610/660W	2	2	2	3	2	3	2	3	1	3
CAD2126	68	1	0	190	161	119	24.7	2	39	Illumina Human610/660W	2	3	3	2	3	3	2	2	2	2
CAD2128	78	1	0	132	156	73	25.6	1	39	Illumina Human610/660W	2	3	1	2	3	3	1	2	1	3
CAD213	76	2	1	130	166	64	22.07	2	33	Illumina Human610/660W	2	3	1	2	3	3	1	3	2	3
CAD2130	78	1	0	375	173	294	27	2	46	Illumina Human610/660W	2	2	2	2	3	3	2	2	2	2
CAD2131	68	2	1	238	395	160	25.7	2	45	Illumina Human610/660W	2	1	2	3	3	3	2	3	1	3
CAD2134	74	1	1	135	262	107	29.8	2	24	Illumina Human610/660W	2	1	3	3	3	3	2	2	2	2
CAD2135	65	2	1	168	176	94	24.2	2	39	Illumina Human610/660W	3	2	3	3	3	3	1	1	1	3
CAD2136	50	2	0	161	222	76	26.4	0	41	Illumina Human610/660W	3	1	2	3	3	3	2	3	3	3
CAD2139	67	1	0	194	146	124	23.7	2	41	Illumina Human610/660W	1	3	1	2	2	3	3	3	1	3
CAD214	67	1	0	133	108	79	29.39	2	32	Illumina Human610/660W	2	2	3	3	3	3	2	2	2	2
CAD2140	65	2	1	137	268	86	27	2	15	Illumina Human610/660W	2	2	3	2	3	3	2	2	2	2
CAD2141	78	1	0	191	142	117	23.3	2	46	Illumina Human610/660W	2	2	1	3	3	3	1	2	2	2
CAD2142	59	2	0	183	156	71	27.8	2	92	Illumina Human610/660W	3	3	2	3	2	2	3	2	3	2
CAD2147	73	2	1	149	133	67	29.9	2	55	Illumina Human610/660W	2	3	1	3	3	3	3	2	2	3
CAD2149	41	1	0	186	156	118	28.7	0	46	Illumina Human610/660W	3	2	2	2	3	3	2	2	1	3
CAD215	58	1	0	172	93	109	30.09	0	44	Illumina Human610/660W	3	3	2	3	2	3	3	1	3	1
CAD2151	63	2	0	165	80	70	27.1	0	79	Illumina Human610/660W	1	2	2	3	2	3	2	3	1	3
CAD2152	68	1	0	171	90	122	26.7	2	31	Illumina Human610/660W	1	3	3	3	3	3	2	2	2	2
CAD2153	76	2	0	251	212	147	24.8	0	62	Illumina Human610/660W	2	3	2	3	3	3	1	2	2	2
CAD2156	72	2	1	202	251	115	29.6	2	37	Illumina Human610/660W	2	1	2	3	2	3	2	2	2	2
CAD2157	54	1	0	184	169	109	26.2	2	41	Illumina Human610/660W	1	1	2	3	3	3	2	2	1	3
CAD2158	48	1	1	202	257	126	31.6	2	36	Illumina Human610/660W	1	2	2	3	2	3	1	2	3	3
CAD216	63	1	0	210	169	138	31.49	2	38	Illumina Human610/660W	2	1	2	3	2	3	3	2	3	1
CAD2160	68	1	0	255	253	185	21.8	0	45	Illumina Human610/660W	3	1	3	3	3	3	1	1	1	3
CAD2162	73	1	1	134	178	68	23.6	2	30	Illumina Human610/660W	2	2	2	2	1	3	2	3	1	3
CAD2163	66	1	0	167	117	96	28.2	0	48	Illumina Human610/660W	1	3	3	3	3	3	2	2	3	2
CAD2165	57	1	1	144	223	61	29.7	2	39	Illumina Human610/660W	2	2	1	3	3	3	2	1	2	2
CAD2168	72	1	1	179	148	107	26.6	2	42	Illumina Human610/660W	2	2	2	3	2	3	2	3	2	3
CAD2169	64	1	0	185	171	101	29.7	2	50	Illumina Human610/660W	3	3	2	2	3	3	1	3	1	3
CAD217	55	2	0	190	125	120	30.04	2	45	Illumina Human610/660W	3	1	3	2	2	3	2	2	3	2
CAD2173	56	2	1	147	118	76	28.4	1	47	Illumina Human610/660W	1	2	3	2	2	3	1	2	2	2
CAD2179	73	1	0	342	109	281	24.2	2	39	Illumina Human610/660W	2	2	1	2	1	2	2	2	2	3
CAD218	56	1	1	231	186	158	38.97	2	36	Illumina Human610/660W	3	3	1	2	2	3	2	1	1	3
CAD2180	70	1	0	147	89	91	24.3	2	38	Illumina Human610/660W	2	2	1	2	1	2	2	2	2	3
CAD2186	71	1	1	109	91	55	28.2	2	36	Illumina Human610/660W	2	2	3	2	3	3	2	2	2	3
CAD2187	46	1	0	244	201	133	27.7	2	61	Illumina Human610/660W	3	3	3	3	2	3	1	2	2	2
CAD219	44	1	0	270	466	170	26.45	2	46	Illumina Human610/660W	1	3	2	1	3	3	2	1	2	2
CAD2194	77	1	0	152	70	70	27.7	2	68	Illumina Human610/660W	2	2	2	3	2	3	2	1	3	3
CAD2196	55	1	0	254	239	173	29.8	2	33	Illumina Human610/660W	2	3	2	2	3	3	2	2	3	2
CAD22	48	1	0	206	191	129	28.67	2	39	Illumina Human610/660W	2	1	1	3	3	3	3	3	1	3
CAD220	74	1	0	134	40	69	29.03	2	57	Illumina Human610/660W	3	2	2	1	2	3	2	1	3	1
CAD2202	52	1	1	190	274	147	29.4	2	28	Illumina Human610/660W	2	2	2	3	3	3	3	3	2	3
CAD2205	70	1	1	167	77	103	24.8	2	49	Illumina Human610/660W	2	3	2	3	3	3	2	2	1	3
CAD2207	55	1	0	154	114	92	25.6	2	39	Illumina Human610/660W	3	2	3	2	2	2	3	3	3	3
CAD2208	64	1	1	166	58	117	25.3	2	37	Illumina Human610/660W	1	1	3	2	2	3	2	3	2	3
CAD221	41	1	1	154	171	90	30.48	0	30	Illumina Human610/660W	2	2	2	3	3	3	2	3	1	3
CAD2212	70	2	1	173	133	85	21.5	2	61	Illumina Human610/660W	3	2	1	3	2	3	2	2	2	2
CAD2216	78	2	1	152	341	67	25	2	37	Illumina Human610/660W	2	3	2	3	3	3	3	3	1	3
CAD2218	38	1	0	161	102	101	28.4	0	40	Illumina Human610/660W	2	3	2	2	3	3	2	2	3	3
CAD2219	75	1	0	147	52	93	25.9	2	44	Illumina Human610/660W	2	1	3	2	3	3	2	2	2	3
CAD222	72	2	0	202	156	126	23.42	2	54	Illumina Human610/660W	1	1	3	3	2	3	2	2	2	3
CAD2221	58	1	0	199	117	128	27.5	1	48	Illumina Human610/660W	2	3	1	3	2	2	3	3	1	3
CAD2223	58	1	0	150	115	82	24.1	2	45	Illumina Human610/660W	3	3	2	3	2	3	1	3	1	3
CAD2228	52	1	1	159	110	103	29.7	0	34	Illumina Human610/660W	2	2	3	3	1	3	1	2	1	3
CAD2229	56	1	0	230	216	151	25.3	2	36	Illumina Human610/660W	2	3	3	3	3	3	1	1	3	2
CAD223	71	1	0	222	112	147	25.39	2	53	Illumina Human610/660W	2	2	1	2	2	3	1	1	3	1
CAD2232	77	1	0	150	83	96	25.4	2	37	Illumina Human610/660W	3	2	1	2	2	3	3	2	3	2
CAD2234	40	1	0	173	102	110	27.7	0	43	Illumina Human610/660W	2	3	3	2	2	3	3	3	2	3
CAD2235	46	1	0	214	127	154	26	2	35	Illumina Human610/660W	3	2	2	2	3	3	2	2	2	2
CAD224	55	1	0	184	200	112	27.76	0	32	Illumina Human610/660W	3	1	2	3	2	3	2	2	2	2
CAD2240	59	1	0	159	145	107	28.9	2	31	Illumina Human610/660W	2	3	2	3	2	3	2	3	1	3
CAD2241	46	1	1	209	862	107	24.4	0	27	Illumina Human610/660W	2	3	2	3	3	3	2	3	1	3
CAD2242	70	2	1	187	202	101	22.9	2	45	Illumina Human610/660W	3	2	3	2	3	3	2	3	2	3
CAD2244	61	1	1	253	561	129	26.6	2	31	Illumina Human610/660W	2	3	3	1	3	3	3	3	1	3
CAD2246	61	1	1	144	128	77	29.7	2	41	Illumina Human610/660W	2	3	3	2	3	3	2	3	1	3
CAD2248	60	1	1	182	194	107	26.4	2	32	Illumina Human610/660W	1	3	2	3	2	3	2	1	3	2
CAD225	65	1	0	195	364	92	22.04	1	30	Illumina Human610/660W	3	3	3	3	3	3	2	3	2	3
CAD2255	61	1	0	89	51	55	20.8	2	24	Illumina Human610/660W	2	2	2	3	3	3	3	3	1	3
CAD2256	62	2	0	233	137	146	25.3	0	60	Illumina Human610/660W	3	2	3	3	2	3	2	2	2	3
CAD2257	45	1	1	167	110	98	26.5	1	47	Illumina Human610/660W	3	1	3	1	3	3	2	2	2	2
CAD226	54	1	0	202	194	126	30.3	1	37	Illumina Human610/660W	2	2	3	2	2	3	1	2	2	2
CAD2264	56	1	0	223	463	131	28.4	1	26	Illumina Human610/660W	2	1	2	3	3	3	1	2	1	3
CAD2265	78	2	1	171	157	93	27.55	2	47	Illumina Human610/660W	2	3	2	3	3	3	3	2	2	2
CAD2266	71	1	1	212	208	127	28.4	2	43	Illumina Human610/660W	3	2	3	3	3	3	2	3	1	3
CAD2267	70	1	0	301	642	164	29	2	38	Illumina Human610/660W	3	3	3	3	3	3	3	3	1	3
CAD227	67	2	0	262	176	177	23.44	2	50	Illumina Human610/660W	1	3	2	2	2	3	1	2	2	2
CAD2270	76	1	1	163	45	103	29.4	0	51	Illumina Human610/660W	2	3	3	3	3	3	3	2	2	2
CAD2271	66	1	0	155	83	78	24.9	0	60	Illumina Human610/660W	2	2	3	3	3	3	3	1	3	1
CAD2273	85	1	0	161	121	101	26	0	36	Illumina Human610/660W	2	3	2	3	2	3	2	3	2	3
CAD2274	48	1	1	165	55	127	31	0	27	Illumina Human610/660W	1	2	2	3	2	3	3	2	2	2
CAD228	49	1	0	205	168	129	29.07	2	42	Illumina Human610/660W	3	1	2	2	3	3	2	1	3	1
CAD2281	53	1	1	260	355	181	29	0	38	Illumina Human610/660W	2	2	3	3	2	3	3	1	3	1
CAD2284	45	1	0	260	194	186	23.9	2	35	Illumina Human610/660W	2	3	1	2	3	3	2	3	1	3
CAD2285	52	1	1	172	131	112	25.9	2	34	Illumina Human610/660W	3	2	2	3	3	3	2	2	3	2
CAD2288	65	2	0	187	47	121	27.7	2	57	Illumina Human610/660W	2	1	2	3	2	3	3	2	2	3
CAD229	74	2	0	282	264	161	32.47	1	68	Illumina Human610/660W	2	2	2	3	3	3	2	2	1	3
CAD2295	61	1	1	162	143	96	24.7	2	37	Illumina Human610/660W	2	2	2	2	3	3	1	1	3	1
CAD2296	60	1	0	247	166	162	29.3	2	52	Illumina Human610/660W	2	1	3	3	3	3	2	3	1	3
CAD23	70	1	0	154	122	82	32.65	2	48	Illumina Human610/660W	3	3	3	3	3	3	2	1	3	3
CAD230	59	2	0	237	223	140	26.17	0	52	Illumina Human610/660W	2	1	1	2	3	2	2	2	2	3
CAD2304	61	1	0	192	83	137	23.5	0	38	Illumina Human610/660W	2	3	3	3	2	3	2	3	2	3
CAD2305	72	1	1	242	258	182	28.3	2	35	Illumina Human610/660W	2	1	2	3	3	3	3	2	1	3
CAD2306	68	1	1	128	207	54	30.8	2	33	Illumina Human610/660W	1	3	3	3	3	3	3	2	1	3
CAD2307	39	1	0	124	166	72	27.4	2	19	Illumina Human610/660W	3	2	3	3	3	3	2	2	3	2
CAD2308	69	1	0	104	98	54	23.7	2	30	Illumina Human610/660W	2	2	3	3	2	3	1	3	1	3
CAD231	52	2	1	192	219	112	34.67	0	36	Illumina Human610/660W	3	2	2	1	2	3	2	3	2	3
CAD2310	54	2	0	218	75	122	24.2	0	65	Illumina Human610/660W	3	3	1	3	2	3	2	2	2	2
CAD2316	50	1	0	217	272	158	25.1	0	37	Illumina Human610/660W	2	3	2	3	3	3	2	2	2	3
CAD2317	52	1	0	201	147	126	29.1	2	46	Illumina Human610/660W	1	3	2	2	3	3	1	2	2	2
CAD2319	72	2	0	201	287	125	25.1	2	39	Illumina Human610/660W	3	3	3	3	2	3	2	3	1	3
CAD232	42	1	0	197	127	112	27.14	1	60	Illumina Human610/660W	2	2	2	2	2	3	2	2	2	2
CAD2320	56	1	1	113	90	55	27.7	2	40	Illumina Human610/660W	2	3	2	3	3	3	1	2	2	2
CAD2324	58	1	0	156	133	97	22	1	32	Illumina Human610/660W	3	2	2	3	3	3	3	2	2	2
CAD2326	61	1	0	131	262	77	29.4	2	27	Illumina Human610/660W	2	3	3	3	2	3	2	3	2	3
CAD2328	70	1	0	203	124	133	28.7	1	45	Illumina Human610/660W	3	2	1	3	3	3	1	3	2	3
CAD2329	58	2	0	205	95	110	27.4	0	76	Illumina Human610/660W	3	3	2	3	3	3	1	2	3	2
CAD233	58	1	0	200	156	127	33.03	0	42	Illumina Human610/660W	1	2	3	3	3	3	3	1	2	3
CAD2331	55	1	0	170	220	93	28.3	1	33	Illumina Human610/660W	2	2	1	3	2	3	2	2	2	2
CAD2332	86	1	1	159	269	92	28.4	1	31	Illumina Human610/660W	1	1	2	3	2	3	3	2	2	2
CAD2334	57	1	0	198	252	136	28.1	2	33	Illumina Human610/660W	2	2	2	2	2	3	3	2	2	2
CAD2337	77	2	1	198	156	124	35.9	0	54	Illumina Human610/660W	2	2	2	3	3	3	2	1	3	3
CAD2339	76	1	1	172	265	116	29.3	2	36	Illumina Human610/660W	3	2	3	2	3	3	3	2	3	2
CAD234	71	1	0	247	129	174	24.22	2	47	Illumina Human610/660W	3	2	2	3	3	3	2	2	2	2
CAD2341	87	1	0	109	50	51	26.6	2	48	Illumina Human610/660W	1	3	3	2	3	3	1	2	3	2
CAD2342	76	1	1	189	122	122	26.1	2	43	Illumina Human610/660W	2	3	3	2	3	3	2	1	2	2
CAD2344	74	1	0	131	81	80	29.4	2	35	Illumina Human610/660W	3	2	1	3	1	3	3	2	3	2
CAD2346	63	1	0	140	126	82	27.1	2	33	Illumina Human610/660W	3	2	2	3	3	3	2	3	1	3
CAD2347	61	2	1	119	372	58	28.4	2	20	Illumina Human610/660W	1	2	3	2	3	3	2	2	2	2
CAD2349	60	1	0	243	179	162	27.2	2	45	Illumina Human610/660W	2	2	2	2	2	3	3	2	2	2
CAD235	56	1	0	198	197	123	34.54	2	36	Illumina Human610/660W	2	1	3	1	3	3	2	2	1	3
CAD2350	60	1	1	182	150	105	29.1	2	47	Illumina Human610/660W	2	3	2	3	2	3	2	2	2	2
CAD2352	50	1	1	182	149	121	29.8	2	31	Illumina Human610/660W	3	3	1	3	3	3	3	3	1	3
CAD2356	58	1	1	156	143	92	24.9	2	35	Illumina Human610/660W	3	2	1	3	2	3	2	2	1	3
CAD2358	72	2	0	202	104	120	25.6	0	61	Illumina Human610/660W	2	2	1	3	3	2	3	1	3	1
CAD236	43	1	0	115	220	43	29.38	2	28	Illumina Human610/660W	2	2	2	2	3	3	3	1	3	2
CAD2360	63	1	0	208	91	115	22.9	0	75	Illumina Human610/660W	1	3	2	2	2	3	3	2	3	1
CAD2362	56	1	0	210	119	143	28.3	2	43	Illumina Human610/660W	3	1	1	3	3	3	3	1	3	1
CAD2366	62	2	0	220	70	129	22.3	0	77	Illumina Human610/660W	2	3	2	2	2	3	2	1	3	1
CAD2367	61	1	0	227	184	140	28.4	2	50	Illumina Human610/660W	3	3	3	3	3	3	2	2	2	2
CAD237	57	1	1	239	488	129	36.71	2	22	Illumina Human610/660W	2	3	3	3	3	2	2	3	1	3
CAD2371	59	1	1	186	147	127	26.2	2	30	Illumina Human610/660W	3	2	2	3	3	3	2	2	2	3
CAD2379	51	1	0	200	128	131	28.1	2	43	Illumina Human610/660W	2	3	3	2	2	3	3	1	2	2
CAD238	46	2	0	397	81	324	25.33	2	57	Illumina Human610/660W	2	3	2	2	2	3	1	2	3	2
CAD2382	76	1	1	251	278	173	27	2	41	Illumina Human610/660W	1	2	2	1	3	3	1	1	2	2
CAD2391	79	1	1	102	121	54	28.7	2	24	Illumina Human610/660W	2	3	2	3	3	3	3	2	2	2
CAD2396	66	1	1	172	323	91	29.1	2	30	Illumina Human610/660W	2	3	3	3	3	3	2	2	1	3
CAD2397	57	1	0	182	199	106	25.9	2	36	Illumina Human610/660W	3	2	3	2	3	3	2	3	1	3
CAD24	73	1	0	269	168	180	22.23	2	56	Illumina Human610/660W	2	3	1	3	3	3	2	2	2	2
CAD240	68	1	0	180	89	97	25.95	2	65	Illumina Human610/660W	2	3	2	2	3	3	3	2	3	2
CAD2402	52	1	0	227	199	155	26.5	1	32	Illumina Human610/660W	3	2	3	3	3	3	2	1	3	1
CAD2403	50	1	0	184	119	117	26.3	1	43	Illumina Human610/660W	2	2	3	3	3	3	2	2	2	2
CAD2404	52	1	1	204	160	137	29.4	2	35	Illumina Human610/660W	2	3	3	3	2	3	2	1	2	2
CAD2406	71	1	0	97	126	51	22.6	0	21	Illumina Human610/660W	3	2	2	3	3	3	3	2	2	2
CAD2408	72	1	1	169	202	95	24.6	2	34	Illumina Human610/660W	3	1	2	3	3	2	2	2	2	2
CAD241	69	1	0	206	155	128	30.42	2	47	Illumina Human610/660W	3	2	2	3	3	3	1	2	3	2
CAD2415	67	1	1	173	93	103	26.4	2	51	Illumina Human610/660W	3	3	2	2	2	3	1	2	2	2
CAD242	76	2	0	220	217	144	46.28	2	33	Illumina Human610/660W	2	1	2	3	3	3	3	3	1	3
CAD243	64	1	0	161	120	96	34.08	2	41	Illumina Human610/660W	2	2	2	3	3	3	2	2	2	2
CAD2430	54	1	1	115	191	42	23.9	2	35	Illumina Human610/660W	2	1	2	3	2	3	2	2	2	2
CAD2432	58	2	1	179	287	119	26.6	2	39	Illumina Human610/660W	1	2	3	2	3	3	3	3	1	3
CAD2439	85	1	1	176	199	87	28	2	49	Illumina Human610/660W	1	2	1	2	3	3	1	2	2	2
CAD244	68	1	0	185	187	112	25.28	2	36	Illumina Human610/660W	2	2	2	2	3	3	3	2	1	3
CAD2440	63	1	1	196	166	123	29.2	2	40	Illumina Human610/660W	1	2	2	2	2	3	2	1	3	1
CAD2442	67	1	1	103	193	42	27	2	22	Illumina Human610/660W	2	3	2	2	3	3	3	1	2	2
CAD2446	60	2	0	211	103	128	29.7	0	62	Illumina Human610/660W	2	2	2	3	2	3	3	1	3	1
CAD2450	66	1	1	132	261	67	29.4	2	26	Illumina Human610/660W	2	3	3	3	3	3	2	3	1	3
CAD246	61	2	0	199	200	110	25.69	2	49	Illumina Human610/660W	2	1	2	3	2	3	2	1	3	1
CAD2463	56	1	0	134	127	68	28.5	2	40	Illumina Human610/660W	2	1	2	2	3	3	3	2	2	3
CAD2465	75	1	0	132	156	78	22.7	2	34	Illumina Human610/660W	2	3	1	3	3	3	2	3	2	3
CAD2466	59	1	1	134	302	107	29.07	0	21	Illumina Human610/660W	2	3	2	2	3	3	2	2	3	2
CAD247	50	2	0	223	97	162	26.67	1	42	Illumina Human610/660W	3	1	3	2	3	3	2	3	1	3
CAD2471	85	1	0	167	76	104	24.47	2	48	Illumina Human610/660W	3	3	2	2	3	3	1	3	1	3
CAD2476	59	1	0	223	86	147	24.77	2	59	Illumina Human610/660W	3	2	1	3	3	3	3	2	2	2
CAD2477	64	1	1	113	118	57	29.75	2	32	Illumina Human610/660W	2	3	3	2	2	3	1	2	2	3
CAD2478	62	1	0	145	81	94	25.99	2	35	Illumina Human610/660W	2	2	3	3	2	3	2	3	1	3
CAD2480	58	1	1	192	184	120	28.4	2	35	Illumina Human610/660W	3	1	1	3	1	3	3	2	2	3
CAD2488	56	1	1	122	156	107	25.31	2	32	Illumina Human610/660W	2	2	1	3	2	3	2	1	3	1
CAD2489	79	1	0	227	156	152	27.25	2	55	Illumina Human610/660W	2	3	2	2	3	3	3	2	2	2
CAD2495	59	2	1	180	83	93	24.14	1	70	Illumina Human610/660W	3	2	1	3	2	2	2	3	2	3
CAD25	59	1	1	191	173	107	29.22	0	49	Illumina Human610/660W	3	3	2	3	3	3	1	2	3	2
CAD250	71	1	0	250	180	158	26.08	2	56	Illumina Human610/660W	3	2	2	1	3	3	2	1	3	1
CAD2500	54	2	0	184	63	112	23.8	0	59	Illumina Human610/660W	3	2	3	3	2	2	2	2	2	3
CAD2501	68	1	0	226	135	159	26.17	2	40	Illumina Human610/660W	3	2	1	3	2	3	3	3	1	3
CAD2504	67	1	0	152	105	81	24.45	2	50	Illumina Human610/660W	3	2	2	3	2	3	1	3	1	3
CAD2505	72	2	1	161	234	86	26.72	2	28	Illumina Human610/660W	2	2	1	2	1	3	2	2	2	3
CAD251	65	1	0	182	84	105	27.25	2	60	Illumina Human610/660W	2	1	2	3	2	3	1	2	2	2
CAD2514	68	2	0	216	215	133	23.42	0	40	Illumina Human610/660W	3	2	3	2	2	3	1	3	1	3
CAD2518	68	1	0	168	93	112	27.72	1	37	Illumina Human610/660W	3	2	2	2	3	3	2	1	3	1
CAD252	40	1	0	278	333	164	27.44	1	47	Illumina Human610/660W	2	3	2	3	2	3	1	1	1	3
CAD2521	63	2	0	209	107	141	24.77	2	47	Illumina Human610/660W	3	2	3	2	3	3	1	3	1	3
CAD2522	74	1	1	140	116	68	26.8	2	49	Illumina Human610/660W	2	2	3	3	2	2	2	2	2	2
CAD2524	76	1	1	118	118	58	29.41	2	36	Illumina Human610/660W	2	2	3	3	2	3	2	2	3	2
CAD2525	57	1	1	138	169	72	25.78	2	32	Illumina Human610/660W	2	2	3	3	2	2	3	2	2	2
CAD2527	54	1	0	116	190	54	27.85	2	24	Illumina Human610/660W	3	2	2	3	3	3	3	3	2	3
CAD2535	63	1	0	98	69	54	27.94	2	30	Illumina Human610/660W	3	2	2	3	3	3	2	3	2	3
CAD2545	63	1	0	122	125	62	29.59	0	35	Illumina Human610/660W	2	2	2	3	3	3	2	1	3	1
CAD2549	69	2	1	206	262	155	24.63	1	30	Illumina Human610/660W	2	3	2	2	2	3	2	3	2	3
CAD255	81	1	0	290	200	190	30.11	2	60	Illumina Human610/660W	2	1	3	2	2	3	1	2	2	2
CAD2555	79	1	0	167	35	89	24.14	2	71	Illumina Human610/660W	1	3	2	2	2	3	2	2	2	2
CAD2559	53	2	0	170	143	100	27.44	2	41	Illumina Human610/660W	2	2	2	3	3	3	1	1	3	1
CAD256	43	1	0	277	403	188	31.89	2	47	Illumina Human610/660W	2	3	3	2	2	3	3	2	NA	2
CAD2563	77	1	0	161	60	109	22.86	2	40	Illumina Human610/660W	2	1	3	2	2	3	3	2	2	2
CAD2564	59	1	0	140	156	81	23.94	2	28	Illumina Human610/660W	1	3	2	3	2	3	3	3	1	3
CAD2568	77	2	0	148	116	84	28.6	2	41	Illumina Human610/660W	2	2	2	3	3	3	2	2	2	3
CAD2569	57	1	1	148	154	87	24.91	2	30	Illumina Human610/660W	3	2	3	3	2	3	1	1	2	2
CAD257	71	1	0	167	162	107	25.22	1	36	Illumina Human610/660W	2	2	2	2	3	3	3	1	2	2
CAD2572	67	1	1	246	168	186	27.39	2	26	Illumina Human610/660W	2	2	2	2	3	3	3	2	2	2
CAD2573	60	1	1	150	173	74	29.74	0	41	Illumina Human610/660W	1	2	2	3	3	3	2	2	2	3
CAD2580	73	1	0	119	35	62	20.28	2	50	Illumina Human610/660W	3	2	2	3	2	3	1	3	1	3
CAD2582	60	1	0	181	155	107	29.63	2	39	Illumina Human610/660W	2	3	2	2	3	3	2	1	3	3
CAD259	38	1	0	258	168	181	29	2	43	Illumina Human610/660W	1	2	3	2	2	3	2	3	3	3
CAD2592	54	1	0	174	112	128	28.68	2	24	Illumina Human610/660W	3	2	3	3	2	3	1	2	3	2
CAD2596	73	2	0	205	73	126	19.37	0	64	Illumina Human610/660W	2	2	3	3	3	3	2	3	1	3
CAD26	55	1	1	267	320	165	30.85	2	38	Illumina Human610/660W	2	3	3	2	3	3	2	1	3	2
CAD260	66	1	0	156	236	58	27.21	2	51	Illumina Human610/660W	3	2	3	2	3	3	2	2	2	2
CAD2604	63	2	0	194	108	102	24.77	0	70	Illumina Human610/660W	2	2	3	3	2	3	3	2	2	2
CAD261	85	1	1	283	231	186	25.83	2	51	Illumina Human610/660W	2	2	3	3	2	3	3	3	2	3
CAD2618	55	1	0	196	220	124	25.5	2	28	Illumina Human610/660W	2	1	2	3	2	3	2	2	2	3
CAD262	49	1	1	234	109	177	32	2	35	Illumina Human610/660W	1	3	3	2	1	3	3	2	1	3
CAD2631	78	2	0	175	248	82	28.88	0	43	Illumina Human610/660W	3	2	1	2	3	3	3	2	2	2
CAD2638	79	2	0	164	94	107	27.79	2	46	Illumina Human610/660W	1	2	2	2	2	3	1	2	2	2
CAD264	74	2	0	159	255	70	35.17	2	38	Illumina Human610/660W	3	3	3	2	2	3	3	3	1	3
CAD2645	67	1	0	171	190	104	28.41	2	29	Illumina Human610/660W	2	3	3	1	2	3	3	2	3	2
CAD2646	63	1	0	151	128	92	22.86	2	33	Illumina Human610/660W	2	1	2	2	2	3	3	2	3	2
CAD2649	80	1	0	160	80	102	25.1	2	42	Illumina Human610/660W	2	3	2	3	2	3	3	2	2	2
CAD2657	52	1	0	197	56	139	29.07	0	47	Illumina Human610/660W	3	2	2	3	3	3	3	1	3	1
CAD2660	74	1	0	133	172	69	26.95	2	30	Illumina Human610/660W	3	2	2	2	2	3	2	2	2	2
CAD2662	59	1	1	168	149	104	24.68	2	34	Illumina Human610/660W	2	1	2	3	3	3	1	3	3	3
CAD2665	55	1	0	209	113	134	29.01	0	52	Illumina Human610/660W	2	1	3	3	3	3	2	2	2	2
CAD2669	59	2	1	149	207	73	29.24	0	35	Illumina Human610/660W	3	3	3	3	3	3	2	2	2	2
CAD2677	47	1	1	151	295	58	29.74	2	34	Illumina Human610/660W	3	2	2	1	2	3	2	1	3	1
CAD2680	61	1	0	179	187	108	29.07	2	34	Illumina Human610/660W	2	2	3	2	3	3	3	3	1	3
CAD2681	69	1	0	175	89	103	24.31	2	54	Illumina Human610/660W	3	3	3	2	2	3	1	2	3	2
CAD2682	66	1	0	165	223	98	24.58	2	22	Illumina Human610/660W	2	3	2	2	3	3	3	2	1	3
CAD2688	56	1	1	164	196	88	26.17	2	37	Illumina Human610/660W	3	3	3	3	1	3	2	2	2	2
CAD269	74	1	1	127	70	68	22.5	2	45	Illumina Human610/660W	3	2	2	3	2	2	2	1	3	1
CAD2692	77	1	0	133	174	70	24.24	2	28	Illumina Human610/660W	2	3	2	2	3	3	3	3	1	3
CAD2693	70	1	1	211	199	144	28.89	2	27	Illumina Human610/660W	2	3	2	2	2	2	2	2	2	2
CAD2695	53	1	0	180	814	75	24.37	2	33	Illumina Human610/660W	2	2	1	3	3	3	3	2	2	3
CAD2697	54	2	0	194	113	135	29.02	0	36	Illumina Human610/660W	2	1	1	2	3	3	2	3	2	3
CAD27	47	2	0	254	133	179	36.16	0	48	Illumina Human610/660W	3	3	3	3	2	2	2	2	2	2
CAD270	43	1	0	170	157	110	31.09	2	29	Illumina Human610/660W	3	3	3	2	3	3	1	1	2	2
CAD2700	48	1	1	141	73	91	28.4	2	35	Illumina Human610/660W	3	2	1	3	3	3	1	1	3	3
CAD2701	58	1	0	245	205	171	28.25	2	33	Illumina Human610/660W	3	2	1	3	3	3	2	2	2	2
CAD271	67	1	1	140	110	76	31.02	2	42	Illumina Human610/660W	2	1	3	2	3	3	2	2	3	2
CAD2712	67	1	0	162	123	104	24.5	2	33	Illumina Human610/660W	3	2	3	3	3	3	2	1	2	3
CAD2713	76	2	1	122	113	52	29.52	2	47	Illumina Human610/660W	2	3	3	2	3	3	2	1	3	1
CAD2716	52	2	0	123	140	60	28.76	0	35	Illumina Human610/660W	3	1	2	3	3	3	2	1	3	1
CAD2717	67	1	1	161	123	82	26.93	2	54	Illumina Human610/660W	2	2	1	3	2	3	2	3	1	3
CAD2718	66	1	1	162	149	100	24.1	2	32	Illumina Human610/660W	2	3	2	3	3	3	2	1	3	1
CAD2719	67	1	1	115	148	58	28.71	2	27	Illumina Human610/660W	3	2	2	2	3	3	1	2	1	3
CAD272	66	2	0	138	43	85	28.57	0	44	Illumina Human610/660W	2	3	3	2	2	3	3	2	2	3
CAD2721	80	2	1	159	35	70	26.48	2	82	Illumina Human610/660W	2	1	3	3	3	3	2	2	1	3
CAD2722	71	1	0	121	73	66	27.99	2	40	Illumina Human610/660W	2	1	2	2	3	2	2	1	3	1
CAD2725	70	2	0	217	447	98	23.94	0	29	Illumina Human610/660W	2	2	3	2	3	3	2	2	2	2
CAD2729	69	1	1	119	186	62	27.99	2	20	Illumina Human610/660W	3	1	2	3	3	3	2	2	2	2
CAD273	71	2	1	215	136	140	32.77	1	48	Illumina Human610/660W	2	1	3	3	3	3	2	2	2	2
CAD2730	76	1	1	211	665	131	27.24	2	33	Illumina Human610/660W	2	3	2	3	2	3	2	2	1	3
CAD2731	72	1	1	127	197	59	28.72	2	29	Illumina Human610/660W	1	1	1	2	2	2	2	3	1	3
CAD274	73	1	0	167	108	91	23.05	2	54	Illumina Human610/660W	2	2	2	2	2	2	2	3	1	3
CAD2745	53	1	0	200	157	130	24.3	2	39	Illumina Human610/660W	2	3	2	3	3	2	1	3	1	3
CAD2746	53	1	1	209	240	120	25.47	1	41	Illumina Human610/660W	3	2	3	3	3	3	3	2	2	2
CAD275	74	1	0	188	57	115	24.8	2	62	Illumina Human610/660W	2	3	3	2	2	2	1	2	2	3
CAD2751	67	1	1	150	153	81	26.98	2	38	Illumina Human610/660W	2	2	2	2	3	3	2	2	2	3
CAD2753	55	1	0	233	73	166	23.05	2	52	Illumina Human610/660W	1	3	2	2	1	3	3	3	1	3
CAD2755	63	1	1	164	282	89	26.37	2	45	Illumina Human610/660W	1	3	2	2	3	3	3	1	3	1
CAD276	70	2	0	176	165	107	35.49	2	36	Illumina Human610/660W	2	2	1	3	3	3	2	1	3	2
CAD2762	45	1	1	161	106	96	26.93	0	44	Illumina Human610/660W	3	3	2	2	2	3	1	1	2	3
CAD2769	79	1	0	230	105	172	22.86	2	37	Illumina Human610/660W	2	2	3	2	1	2	2	3	2	3
CAD277	54	2	1	209	179	128	25.78	2	45	Illumina Human610/660W	1	3	3	2	1	3	3	2	1	3
CAD2772	65	1	0	204	147	131	23.7	2	44	Illumina Human610/660W	2	3	2	2	3	3	2	2	2	3
CAD2773	70	2	0	281	180	207	23.68	0	38	Illumina Human610/660W	3	3	1	2	3	3	2	3	1	3
CAD278	43	1	1	195	218	115	44.29	0	36	Illumina Human610/660W	1	2	3	2	2	3	2	3	1	3
CAD2787	63	1	0	155	89	71	26.53	2	66	Illumina Human610/660W	2	2	3	2	3	2	1	1	2	2
CAD2788	73	1	1	82	115	39	27.61	2	20	Illumina Human610/660W	2	3	2	1	3	3	2	2	1	3
CAD2790	58	1	1	152	145	65	27.02	2	57	Illumina Human610/660W	3	2	2	2	3	3	2	1	3	1
CAD28	73	1	0	128	48	68	27.74	2	50	Illumina Human610/660W	2	3	1	2	2	3	3	2	2	3
CAD280	48	1	0	211	184	145	29.58	0	29	Illumina Human610/660W	2	3	2	2	3	3	2	2	2	3
CAD2805	72	2	0	257	243	170	25.24	0	38	Illumina Human610/660W	2	1	2	3	3	3	2	3	3	1
CAD2810	53	2	1	115	138	55	29.41	2	32	Illumina Human610/660W	2	2	1	2	3	3	2	2	2	3
CAD2812	63	2	0	189	62	122	21.97	0	55	Illumina Human610/660W	3	3	1	2	3	3	3	3	1	3
CAD282	67	1	1	179	81	61	33.37	2	34	Illumina Human610/660W	2	2	1	3	2	3	2	3	1	3
CAD2826	49	1	1	136	195	74	28.47	2	23	Illumina Human610/660W	3	2	3	3	3	3	3	1	2	2
CAD283	47	2	1	206	96	151	31.65	2	36	Illumina Human610/660W	1	2	3	3	2	3	2	1	3	1
CAD2832	71	2	1	146	68	65	29.82	2	67	Illumina Human610/660W	2	2	3	3	2	3	1	1	2	2
CAD2836	57	1	1	210	383	109	27.58	2	25	Illumina Human610/660W	3	3	2	2	3	3	3	1	1	3
CAD284	64	1	1	202	283	109	30.62	2	36	Illumina Human610/660W	2	2	3	3	3	2	2	1	3	1
CAD2841	61	1	0	159	257	95	28.28	2	26	Illumina Human610/660W	2	2	2	3	3	3	1	2	2	2
CAD2845	57	1	1	235	366	150	24.07	2	30	Illumina Human610/660W	1	3	2	3	3	3	3	1	3	2
CAD2849	72	1	0	216	101	153	25.81	2	43	Illumina Human610/660W	2	3	3	3	1	3	2	2	2	3
CAD285	61	1	0	177	119	107	27.76	2	46	Illumina Human610/660W	2	3	2	3	3	3	2	1	3	1
CAD2853	74	1	0	230	179	151	29.75	2	43	Illumina Human610/660W	2	3	3	2	2	3	2	2	2	2
CAD2854	75	1	1	121	104	65	24.61	2	35	Illumina Human610/660W	1	3	2	3	3	3	2	1	2	3
CAD286	85	1	0	223	95	158	29.41	2	46	Illumina Human610/660W	3	3	2	2	2	3	2	1	3	1
CAD2860	75	1	0	196	95	140	24.28	1	37	Illumina Human610/660W	1	2	3	2	3	3	2	2	2	3
CAD2862	74	2	0	218	179	129	26.71	2	53	Illumina Human610/660W	2	3	2	3	2	3	2	2	3	2
CAD2864	62	1	0	187	156	109	20.8	1	58	Illumina Human610/660W	2	3	1	2	2	3	2	2	2	2
CAD2865	60	1	0	250	534	118	28.33	0	35	Illumina Human610/660W	2	1	2	2	2	3	1	2	2	2
CAD287	68	2	0	142	232	77	22.84	2	18	Illumina Human610/660W	2	1	3	2	3	3	2	2	2	3
CAD2875	83	1	1	98	156	48	29.07	2	30	Illumina Human610/660W	2	3	1	3	3	3	3	2	2	2
CAD288	78	2	0	205	88	126	33.55	0	61	Illumina Human610/660W	3	3	2	3	2	2	NA	2	NA	2
CAD2880	58	1	0	216	147	154	29.76	0	33	Illumina Human610/660W	1	2	3	2	1	3	3	2	2	3
CAD2890	77	1	0	176	154	107	27.66	2	46	Illumina Human610/660W	3	2	3	3	3	3	2	3	1	3
CAD2891	79	1	0	131	55	73	25.06	0	47	Illumina Human610/660W	3	1	2	3	3	3	2	3	1	3
CAD2892	59	1	0	216	112	155	28.06	2	39	Illumina Human610/660W	2	3	2	3	3	3	2	2	2	3
CAD2898	70	1	1	127	118	69	23.7	2	34	Illumina Human610/660W	1	3	2	2	2	2	1	2	1	3
CAD29	49	1	0	278	293	175	38.31	0	44	Illumina Human610/660W	1	1	2	2	2	3	3	1	2	2
CAD290	46	1	0	151	173	83	19.41	0	33	Illumina Human610/660W	3	1	3	1	2	3	2	2	2	2
CAD2902	57	2	0	158	104	81	27.89	0	56	Illumina Human610/660W	3	1	2	3	2	3	1	1	3	1
CAD291	68	1	0	186	242	108	29.55	1	30	Illumina Human610/660W	2	3	2	3	3	3	1	3	2	3
CAD2910	66	1	1	177	550	96	26.22	2	29	Illumina Human610/660W	3	1	3	3	3	3	2	3	1	3
CAD2911	52	1	0	180	118	128	24.34	2	28	Illumina Human610/660W	2	3	3	3	3	3	2	2	2	3
CAD2912	73	1	1	151	409	83	29.41	2	25	Illumina Human610/660W	3	3	3	3	3	3	2	3	1	3
CAD2914	73	1	1	145	189	60	26.72	2	47	Illumina Human610/660W	2	3	2	3	2	3	2	2	2	2
CAD2918	72	1	1	171	303	75	27.72	2	35	Illumina Human610/660W	2	3	2	3	2	3	2	2	1	3
CAD292	48	1	0	243	96	176	29.76	2	48	Illumina Human610/660W	2	3	2	3	2	3	1	3	1	3
CAD2923	56	1	1	175	314	113	26.08	2	30	Illumina Human610/660W	2	3	3	3	1	3	1	2	2	2
CAD2927	83	1	1	183	90	129	27.05	2	36	Illumina Human610/660W	2	2	2	3	3	3	2	2	3	2
CAD2928	81	2	0	128	194	49	22.6	2	40	Illumina Human610/660W	3	1	2	3	2	3	2	1	2	2
CAD293	52	2	0	167	77	114	30.41	2	38	Illumina Human610/660W	1	2	2	3	3	3	2	3	1	3
CAD294	51	1	1	231	145	155	27.78	2	47	Illumina Human610/660W	2	2	2	3	2	3	3	3	3	3
CAD2942	68	1	0	177	197	95	24.91	2	43	Illumina Human610/660W	3	3	3	2	3	3	2	3	3	3
CAD295	55	2	0	183	156	117	26.17	0	47	Illumina Human610/660W	2	1	2	3	3	2	3	1	2	3
CAD2951	50	1	1	241	284	174	28.42	2	42	Illumina Human610/660W	2	1	3	3	2	3	1	2	2	2
CAD2955	58	1	0	155	102	102	28.4	2	33	Illumina Human610/660W	3	2	2	2	3	3	1	2	2	3
CAD2957	79	2	1	159	119	72	26.84	2	63	Illumina Human610/660W	1	3	2	3	2	2	2	1	3	1
CAD296	49	2	0	158	184	78	26.76	2	43	Illumina Human610/660W	2	2	3	2	2	3	1	2	2	2
CAD2963	67	2	0	192	192	114	29.21	2	40	Illumina Human610/660W	3	2	2	2	2	3	2	2	2	2
CAD297	47	2	0	192	116	108	30.09	2	61	Illumina Human610/660W	2	2	2	3	2	3	2	1	3	1
CAD2970	59	2	1	158	151	103	29.55	0	25	Illumina Human610/660W	1	2	2	1	2	3	2	1	3	2
CAD2977	63	1	1	133	338	75	26.12	1	35	Illumina Human610/660W	1	3	2	2	2	3	2	1	2	2
CAD2978	76	1	0	135	177	71	25.16	0	29	Illumina Human610/660W	2	2	3	2	2	3	2	2	2	2
CAD2979	54	1	0	205	244	132	27.76	2	24	Illumina Human610/660W	3	1	2	3	3	3	3	3	2	3
CAD298	63	1	0	220	196	141	24.97	2	40	Illumina Human610/660W	2	3	3	3	2	3	2	2	3	2
CAD299	38	1	0	233	181	166	22.96	1	31	Illumina Human610/660W	2	2	2	2	2	3	1	3	2	3
CAD3	72	2	0	306	173	195	25.91	2	76	Illumina Human610/660W	2	1	2	NA	1	3	1	NA	1	3
CAD30	58	1	1	139	216	65	29.73	2	30	Illumina Human610/660W	2	3	2	2	3	3	2	3	3	3
CAD300	69	2	1	141	65	83	23.11	2	45	Illumina Human610/660W	2	2	2	1	2	3	1	3	1	3
CAD301	14	1	0	639	156	533	14.9	2	65	Illumina Human610/660W	3	2	3	3	3	2	3	1	3	1
CAD303	57	1	0	161	231	77	29.9	2	38	Illumina Human610/660W	2	3	2	3	3	3	2	1	3	2
CAD304	42	2	0	277	241	189	29.76	2	40	Illumina Human610/660W	1	2	2	2	3	3	2	3	2	3
CAD305	33	1	0	184	101	134	28	2	30	Illumina Human610/660W	1	2	2	3	3	3	3	2	1	3
CAD306	41	1	0	102	97	60	34.2	2	23	Illumina Human610/660W	3	3	2	3	3	3	2	3	3	3
CAD307	44	1	0	143	160	74	21.9	2	37	Illumina Human610/660W	2	3	1	3	3	3	1	2	3	3
CAD309	64	2	0	183	205	107	33.7	2	43	Illumina Human610/660W	3	2	3	3	2	3	2	3	2	2
CAD31	55	1	1	177	138	104	27.34	2	45	Illumina Human610/660W	2	2	1	3	2	3	2	2	2	2
CAD310	57	1	0	306	237	223	28.4	2	36	Illumina Human610/660W	2	3	3	3	3	3	3	1	2	2
CAD311	73	2	1	216	248	132	29.3	2	34	Illumina Human610/660W	3	3	3	3	2	2	2	1	3	1
CAD312	68	1	1	183	261	98	39.3	2	33	Illumina Human610/660W	3	3	3	3	3	3	3	2	1	3
CAD313	70	1	1	130	144	61	24.4	2	40	Illumina Human610/660W	3	3	1	3	3	3	3	1	2	2
CAD314	82	1	0	135	92	69	28.6	2	48	Illumina Human610/660W	2	2	2	3	1	2	1	2	3	2
CAD316	72	1	0	206	106	135	33.4	2	50	Illumina Human610/660W	2	3	3	3	3	3	2	3	2	3
CAD317	77	1	0	194	171	130	28.7	2	31	Illumina Human610/660W	2	3	3	2	2	2	3	3	1	3
CAD319	57	1	0	179	266	103	30.9	2	22	Illumina Human610/660W	2	2	2	2	2	3	3	2	3	2
CAD32	39	2	0	345	335	175	20.34	0	85	Illumina Human610/660W	1	3	2	3	2	3	2	1	2	2
CAD320	93	2	1	138	186	80	25.6	2	21	Illumina Human610/660W	1	3	3	2	3	3	3	2	1	3
CAD321	69	1	0	197	89	124	28	2	55	Illumina Human610/660W	3	1	2	3	3	3	2	3	1	3
CAD322	51	2	1	189	295	101	30.3	2	29	Illumina Human610/660W	3	2	1	3	3	3	2	3	1	3
CAD323	47	1	1	189	114	119	28	2	47	Illumina Human610/660W	1	2	2	3	1	3	1	1	3	2
CAD324	66	1	1	133	91	79	23.15	2	36	Illumina Human610/660W	3	2	3	3	2	3	2	3	1	3
CAD325	59	1	0	246	345	160	29.76	0	37	Illumina Human610/660W	2	2	2	3	3	3	3	2	3	3
CAD326	66	1	1	101	117	46	35.44	1	32	Illumina Human610/660W	1	2	2	3	2	3	2	2	3	3
CAD327	53	1	0	203	150	136	28.33	2	37	Illumina Human610/660W	2	2	1	3	3	3	3	2	1	3
CAD328	59	1	1	187	184	115	31	1	35	Illumina Human610/660W	2	3	2	2	3	3	1	3	1	3
CAD33	52	1	0	218	180	143	29.39	2	39	Illumina Human610/660W	2	2	1	3	3	3	3	2	1	3
CAD330	61	1	1	226	182	146	31	2	43	Illumina Human610/660W	2	3	3	3	3	3	1	1	2	2
CAD331	65	2	0	106	308	107	29	0	49	Illumina Human610/660W	3	3	2	3	2	3	1	3	1	3
CAD332	55	1	1	141	222	80	32	2	17	Illumina Human610/660W	2	2	2	2	3	3	3	2	3	2
CAD333	58	1	1	153	65	112	29.7	2	28	Illumina Human610/660W	2	3	2	2	3	3	2	3	3	3
CAD335	43	2	0	214	133	145	33.87	0	42	Illumina Human610/660W	2	2	1	1	2	3	1	1	2	3
CAD336	61	1	0	251	588	144	24.6	1	30	Illumina Human610/660W	2	3	2	3	3	3	3	2	2	2
CAD337	47	1	1	172	110	129	30.67	0	21	Illumina Human610/660W	3	1	3	3	3	3	2	3	2	3
CAD338	75	1	0	159	95	103	25	2	37	Illumina Human610/660W	2	3	3	2	3	3	2	2	3	2
CAD339	40	2	1	125	233	46	26.3	0	32	Illumina Human610/660W	1	3	2	3	3	2	3	1	2	2
CAD34	61	2	0	210	189	126	29.24	0	46	Illumina Human610/660W	2	3	2	3	3	3	2	1	3	2
CAD340	60	1	0	158	106	92	27	2	45	Illumina Human610/660W	3	3	3	2	3	3	2	1	2	2
CAD341	59	1	0	128	51	100	27.74	0	18	Illumina Human610/660W	2	2	3	3	3	3	3	2	2	2
CAD342	51	1	0	407	274	272	25.66	2	88	Illumina Human610/660W	2	3	2	3	2	2	1	2	2	2
CAD343	61	2	1	105	149	47	26.2	2	28	Illumina Human610/660W	2	2	3	3	3	3	1	2	3	2
CAD344	63	1	0	114	189	48	32.74	2	28	Illumina Human610/660W	3	2	3	3	1	3	2	2	2	2
CAD345	62	1	0	279	129	204	24.6	2	49	Illumina Human610/660W	3	2	2	3	3	3	3	2	2	2
CAD346	66	1	0	127	156	64	24.6	2	41	Illumina Human610/660W	3	1	2	3	2	3	1	1	1	3
CAD347	51	1	0	204	228	119	33.3	0	39	Illumina Human610/660W	3	2	3	2	3	3	2	2	2	2
CAD348	61	1	0	215	214	129	29	2	43	Illumina Human610/660W	3	2	2	3	1	3	3	1	3	1
CAD349	65	1	1	140	108	79	24.2	2	39	Illumina Human610/660W	1	2	3	3	3	3	2	2	3	1
CAD35	62	1	0	357	106	254	25.99	0	82	Illumina Human610/660W	2	3	3	3	3	3	1	3	2	3
CAD350	52	2	0	209	71	168	20.7	0	27	Illumina Human610/660W	3	2	3	2	3	3	3	2	1	3
CAD351	46	1	0	173	210	104	31.9	1	27	Illumina Human610/660W	3	3	2	2	3	3	1	2	2	3
CAD352	49	1	1	156	120	102	23.6	2	30	Illumina Human610/660W	2	3	3	3	3	3	3	2	2	2
CAD353	66	1	0	175	71	114	27.4	1	47	Illumina Human610/660W	2	1	2	2	2	2	2	2	2	3
CAD354	55	1	0	230	234	145	31.2	0	38	Illumina Human610/660W	3	2	1	2	3	3	2	2	2	2
CAD355	74	1	0	167	129	98	28.7	2	43	Illumina Human610/660W	1	1	3	3	1	2	1	2	2	2
CAD356	79	1	1	139	109	77	25.7	2	40	Illumina Human610/660W	2	2	2	3	2	3	3	2	3	2
CAD357	42	1	0	137	153	78	27.2	2	28	Illumina Human610/660W	2	2	2	2	2	3	1	1	3	1
CAD358	83	2	0	175	63	106	23.56	2	56	Illumina Human610/660W	2	2	3	2	3	3	3	2	3	2
CAD36	65	1	0	160	100	101	32.41	2	31	Illumina Human610/660W	2	1	2	3	3	3	1	2	2	2
CAD360	62	1	0	243	173	149	29.4	2	59	Illumina Human610/660W	3	1	2	3	3	2	3	1	3	1
CAD361	50	2	1	173	123	107	27.47	0	37	Illumina Human610/660W	2	1	2	3	3	3	1	2	1	3
CAD363	58	1	1	223	252	134	31.74	0	39	Illumina Human610/660W	2	3	3	3	2	3	2	2	3	2
CAD364	75	2	0	238	120	162	25.9	0	52	Illumina Human610/660W	2	2	1	3	2	3	1	1	3	2
CAD365	53	1	0	211	240	135	24.56	2	28	Illumina Human610/660W	3	1	1	2	2	3	3	3	1	3
CAD366	41	1	0	267	320	187	25.25	2	36	Illumina Human610/660W	1	2	2	3	3	3	3	1	3	2
CAD367	62	1	0	147	119	97	26.19	2	26	Illumina Human610/660W	3	1	3	3	3	3	3	1	1	3
CAD368	78	2	1	190	60	113	30.29	2	65	Illumina Human610/660W	3	2	2	2	2	3	3	2	2	3
CAD369	74	2	1	235	154	167	31.63	2	37	Illumina Human610/660W	2	2	2	3	2	3	2	3	2	3
CAD37	47	1	0	280	330	183	26.3	1	31	Illumina Human610/660W	2	2	1	2	3	3	1	1	3	1
CAD370	70	1	0	152	96	96	35.2	2	37	Illumina Human610/660W	2	2	2	3	3	3	2	3	2	3
CAD371	51	1	1	135	260	51	28.71	2	32	Illumina Human610/660W	2	2	2	3	2	3	3	3	3	3
CAD372	65	1	0	210	152	122	41.13	2	58	Illumina Human610/660W	2	2	3	2	2	3	3	2	2	2
CAD373	59	1	1	176	271	104	25.29	2	18	Illumina Human610/660W	3	2	3	2	3	3	2	1	2	2
CAD374	52	2	1	152	87	107	36.71	1	24	Illumina Human610/660W	2	2	3	3	3	3	2	3	2	3
CAD375	73	2	0	266	132	186	30.85	2	54	Illumina Human610/660W	2	1	3	2	2	3	2	1	3	2
CAD376	52	1	0	148	181	85	36.11	0	27	Illumina Human610/660W	1	3	3	3	3	3	3	2	2	2
CAD377	71	1	1	179	943	52	31.6	2	22	Illumina Human610/660W	3	3	3	3	2	3	2	3	2	3
CAD378	72	1	0	150	105	86	29.41	2	43	Illumina Human610/660W	2	2	2	3	2	3	2	2	2	2
CAD379	52	1	0	228	215	151	28.08	0	33	Illumina Human610/660W	3	2	1	3	1	3	2	2	3	2
CAD38	58	2	1	208	182	107	30.61	2	65	Illumina Human610/660W	1	2	2	2	1	3	2	2	2	2
CAD381	60	2	1	374	116	278	26.81	1	73	Illumina Human610/660W	3	2	2	2	2	3	2	2	2	2
CAD382	74	2	0	283	105	164	24.21	2	98	Illumina Human610/660W	2	3	2	3	3	3	2	2	1	3
CAD383	60	1	0	174	197	119	31.83	2	42	Illumina Human610/660W	3	1	1	2	3	3	2	2	3	2
CAD384	40	1	0	589	113	540	29.4	2	43	Illumina Human610/660W	3	1	1	2	3	2	2	1	3	2
CAD385	76	1	1	149	82	88	31.88	2	45	Illumina Human610/660W	2	2	2	3	3	3	3	2	2	2
CAD386	60	1	1	250	300	174	31.43	2	30	Illumina Human610/660W	3	3	3	2	3	3	3	2	2	2
CAD387	69	2	0	153	120	95	22.83	2	34	Illumina Human610/660W	3	2	2	3	2	3	2	1	2	2
CAD388	63	1	0	213	144	137	26.72	1	47	Illumina Human610/660W	1	1	2	2	2	3	3	3	2	3
CAD389	69	1	0	265	308	182	25.24	1	37	Illumina Human610/660W	1	1	3	3	3	3	2	1	3	2
CAD39	70	2	0	239	228	143	29.24	2	50	Illumina Human610/660W	3	3	3	2	3	3	3	1	2	3
CAD390	71	1	1	172	125	110	22.65	2	37	Illumina Human610/660W	3	2	3	2	2	3	1	3	2	2
CAD392	51	2	0	213	110	136	47.06	0	55	Illumina Human610/660W	3	2	1	3	3	3	3	3	1	3
CAD393	62	1	1	181	103	113	28.44	2	47	Illumina Human610/660W	1	2	2	3	3	3	2	2	2	2
CAD394	73	1	0	248	376	149	29.66	2	47	Illumina Human610/660W	2	3	1	3	2	2	2	1	3	2
CAD398	58	1	1	172	193	91	29.06	2	42	Illumina Human610/660W	3	2	2	3	3	3	2	1	2	2
CAD4	52	1	0	214	198	136	24.62	2	38	Illumina Human610/660W	3	2	3	1	3	3	3	1	2	2
CAD40	58	2	0	234	133	160	32.65	0	47	Illumina Human610/660W	2	1	2	3	3	3	3	3	3	3
CAD400	67	1	0	165	149	101	34.36	2	35	Illumina Human610/660W	3	2	2	2	3	3	2	1	3	1
CAD401	59	1	0	228	230	133	26.06	1	49	Illumina Human610/660W	2	1	3	3	3	2	2	3	1	3
CAD402	53	1	0	263	182	185	28.71	2	42	Illumina Human610/660W	3	2	1	3	2	3	3	2	3	1
CAD403	67	1	0	160	192	80	27.76	2	41	Illumina Human610/660W	3	2	1	3	3	3	2	1	3	2
CAD404	72	1	0	240	235	185	30.86	1	26	Illumina Human610/660W	3	2	2	3	3	3	1	2	2	2
CAD405	77	2	1	162	137	87	27.05	2	48	Illumina Human610/660W	2	2	2	2	3	3	2	2	2	2
CAD406	75	1	1	153	156	104	23.87	0	33	Illumina Human610/660W	2	2	2	3	1	3	3	2	2	3
CAD407	60	1	1	182	297	91	28.19	2	32	Illumina Human610/660W	3	2	3	1	3	3	2	2	2	2
CAD408	80	1	0	107	81	65	31.64	2	26	Illumina Human610/660W	2	1	3	2	3	3	1	3	2	3
CAD409	51	1	0	166	132	92	28.53	2	48	Illumina Human610/660W	2	3	3	2	3	3	2	2	3	2
CAD41	58	1	1	164	310	67	28.34	2	35	Illumina Human610/660W	3	3	3	3	3	3	2	2	2	2
CAD410	77	1	0	153	145	81	21.63	2	43	Illumina Human610/660W	1	3	2	3	2	3	3	2	2	3
CAD411	50	1	1	279	575	170	28.06	2	32	Illumina Human610/660W	1	2	1	1	2	2	2	3	1	3
CAD412	71	1	0	193	388	125	33.62	2	26	Illumina Human610/660W	2	1	3	3	2	3	2	1	2	2
CAD414	75	1	1	232	288	140	26.6	2	34	Illumina Human610/660W	3	2	3	3	3	3	3	2	2	2
CAD415	58	1	0	182	169	107	24.6	2	41	Illumina Human610/660W	2	1	3	3	1	3	1	2	3	2
CAD416	50	1	1	182	132	123	32.41	2	33	Illumina Human610/660W	2	2	2	3	3	3	2	3	1	3
CAD417	63	1	0	120	166	59	36.58	0	28	Illumina Human610/660W	2	2	3	3	2	3	3	2	2	2
CAD419	80	2	0	159	44	89	23.49	2	61	Illumina Human610/660W	2	3	3	3	2	3	3	2	2	2
CAD42	55	2	0	225	191	128	29.14	0	59	Illumina Human610/660W	2	3	3	3	2	3	2	2	2	3
CAD420	63	1	1	248	289	156	33.02	2	34	Illumina Human610/660W	2	2	3	3	2	3	1	1	3	2
CAD421	69	1	1	141	62	87	30.48	2	42	Illumina Human610/660W	3	3	2	2	3	3	2	1	3	1
CAD422	50	1	0	265	266	163	25.53	2	49	Illumina Human610/660W	2	3	1	3	3	3	2	1	3	1
CAD423	56	2	0	192	156	117	27.34	0	55	Illumina Human610/660W	2	2	1	1	2	3	3	1	3	1
CAD424	60	1	0	157	229	87	22.86	2	24	Illumina Human610/660W	2	2	3	3	3	3	2	2	1	3
CAD425	66	2	1	194	343	112	29.96	0	38	Illumina Human610/660W	3	2	3	2	1	3	1	2	3	1
CAD426	58	1	1	149	195	82	28.4	0	28	Illumina Human610/660W	2	2	3	2	2	3	2	2	3	3
CAD427	70	2	0	159	73	97	34.12	2	47	Illumina Human610/660W	3	1	2	3	2	3	1	3	1	3
CAD428	71	1	0	148	312	68	38.56	2	18	Illumina Human610/660W	2	2	3	3	2	3	1	2	2	2
CAD429	76	1	1	227	188	149	27.08	2	40	Illumina Human610/660W	2	2	3	3	1	3	2	3	2	3
CAD43	44	2	0	198	123	140	25.24	0	33	Illumina Human610/660W	2	2	3	2	2	3	3	3	1	3
CAD430	61	1	1	141	90	83	37.22	2	40	Illumina Human610/660W	2	1	2	2	3	3	3	3	2	3
CAD432	61	1	0	266	213	168	25.24	0	55	Illumina Human610/660W	1	3	1	3	3	3	1	1	3	1
CAD433	73	2	0	167	134	91	38.52	0	49	Illumina Human610/660W	1	2	3	3	2	3	2	1	3	2
CAD434	77	1	0	109	58	56	19.72	0	41	Illumina Human610/660W	2	1	2	3	2	3	3	2	3	3
CAD435	59	1	0	146	100	88	22.92	1	38	Illumina Human610/660W	3	1	2	2	3	3	2	1	3	1
CAD436	62	1	0	216	287	128	24.14	2	31	Illumina Human610/660W	3	2	2	2	3	3	1	1	3	1
CAD437	68	1	0	173	168	90	37.6	2	45	Illumina Human610/660W	3	1	2	3	3	3	2	1	3	2
CAD438	80	1	0	225	94	143	28.57	2	63	Illumina Human610/660W	3	3	2	2	3	3	3	3	1	3
CAD439	75	2	0	204	112	128	37.77	2	54	Illumina Human610/660W	2	1	3	2	3	3	1	2	1	3
CAD44	49	1	0	244	117	168	24.41	1	53	Illumina Human610/660W	2	1	3	2	2	3	1	2	2	3
CAD440	64	2	0	137	196	74	29.99	2	24	Illumina Human610/660W	3	2	3	3	3	3	3	2	2	3
CAD443	64	2	1	142	93	60	36.51	2	63	Illumina Human610/660W	1	3	1	3	1	3	2	2	1	3
CAD444	69	2	1	207	173	134	23.38	2	37	Illumina Human610/660W	3	2	3	1	3	3	1	1	3	1
CAD445	73	1	0	206	155	125	23.04	0	49	Illumina Human610/660W	2	3	3	3	3	3	1	3	3	2
CAD446	69	1	1	214	250	143	24.67	2	21	Illumina Human610/660W	2	1	2	2	3	3	3	1	3	2
CAD447	60	1	0	172	119	110	34.6	2	38	Illumina Human610/660W	1	2	2	2	2	3	2	2	2	2
CAD448	52	2	0	224	92	148	43.14	0	58	Illumina Human610/660W	3	3	2	2	1	3	1	2	2	2
CAD449	64	1	0	183	143	104	29.7	2	50	Illumina Human610/660W	2	2	2	2	2	3	2	3	2	3
CAD45	68	1	0	95	152	40	28.28	2	25	Illumina Human610/660W	3	2	2	1	2	3	3	1	3	1
CAD450	47	1	0	177	222	102	29.73	0	31	Illumina Human610/660W	2	2	2	3	2	3	1	1	2	2
CAD452	63	1	0	138	113	77	24.81	2	38	Illumina Human610/660W	1	3	2	2	2	3	3	2	2	2
CAD453	73	1	1	122	215	45	26.21	2	34	Illumina Human610/660W	3	3	2	2	2	2	2	1	3	2
CAD455	76	1	0	226	206	144	26.85	2	41	Illumina Human610/660W	3	2	3	1	2	3	2	3	3	3
CAD456	74	1	0	240	112	173	23.63	2	45	Illumina Human610/660W	1	2	1	2	3	2	1	3	1	3
CAD457	78	2	0	177	134	110	27.88	1	41	Illumina Human610/660W	1	2	2	1	2	3	2	1	3	1
CAD458	42	1	0	188	294	108	27.14	2	22	Illumina Human610/660W	3	1	2	3	3	3	2	2	2	2
CAD459	73	1	0	176	245	100	30.86	1	27	Illumina Human610/660W	2	2	2	3	2	3	2	3	1	3
CAD46	63	2	0	198	208	116	39.3	2	40	Illumina Human610/660W	3	2	1	3	2	3	2	2	1	3
CAD460	77	1	1	132	114	63	30.86	2	46	Illumina Human610/660W	2	2	3	3	3	3	3	2	3	2
CAD461	53	1	0	165	150	105	24.07	2	31	Illumina Human610/660W	3	1	3	3	3	3	3	3	1	3
CAD462	53	1	0	219	163	154	24.62	2	33	Illumina Human610/660W	1	1	2	2	3	3	2	2	3	2
CAD463	53	1	0	163	61	89	20.57	2	62	Illumina Human610/660W	3	3	2	3	3	3	1	1	2	2
CAD464	59	1	0	209	195	137	29.75	2	33	Illumina Human610/660W	2	3	2	2	3	3	2	1	2	2
CAD465	65	1	1	147	103	102	26.39	2	24	Illumina Human610/660W	3	3	1	3	3	3	1	2	3	2
CAD466	70	2	0	191	195	127	30.42	0	26	Illumina Human610/660W	3	3	3	3	3	3	2	3	1	3
CAD467	71	1	0	175	259	93	29.4	2	30	Illumina Human610/660W	3	1	3	2	2	3	1	2	2	2
CAD468	46	1	0	218	306	148	34.35	0	40	Illumina Human610/660W	2	2	2	1	3	3	2	1	3	2
CAD469	73	2	0	180	168	108	30.78	2	38	Illumina Human610/660W	3	1	3	3	3	3	2	3	2	3
CAD47	75	2	0	179	108	104	26.66	2	53	Illumina Human610/660W	3	2	3	3	3	3	2	1	3	2
CAD470	59	1	0	219	140	152	25.6	2	39	Illumina Human610/660W	2	2	2	1	1	3	3	3	3	3
CAD471	46	1	1	174	221	101	27.6	2	26	Illumina Human610/660W	2	3	2	1	1	3	3	2	2	3
CAD472	47	1	0	127	202	47	25.09	0	39	Illumina Human610/660W	3	3	3	3	3	3	3	3	1	3
CAD473	49	2	0	186	70	116	27.77	2	56	Illumina Human610/660W	2	3	2	3	3	3	3	2	2	3
CAD474	61	2	1	128	188	57	31.63	2	33	Illumina Human610/660W	2	3	1	2	2	3	2	2	2	2
CAD475	55	1	0	179	163	122	39.41	2	24	Illumina Human610/660W	3	3	3	3	3	3	3	1	2	2
CAD476	53	1	1	130	131	75	26.02	2	29	Illumina Human610/660W	1	2	3	3	3	3	1	2	2	2
CAD477	55	1	0	213	146	142	28.71	0	42	Illumina Human610/660W	1	3	2	2	3	3	1	2	3	2
CAD478	76	1	0	139	132	81	31.63	1	32	Illumina Human610/660W	2	3	1	1	3	3	1	2	2	3
CAD479	52	1	0	213	321	120	30.85	2	29	Illumina Human610/660W	3	1	3	2	3	3	2	3	1	3
CAD48	86	2	1	181	132	115	30.84	2	40	Illumina Human610/660W	3	2	3	2	2	3	1	2	2	2
CAD480	68	2	0	202	101	107	40.16	0	75	Illumina Human610/660W	2	3	2	3	2	1	2	2	3	2
CAD481	68	2	1	221	303	141	35.62	2	40	Illumina Human610/660W	3	3	2	3	2	3	2	2	2	2
CAD483	73	2	1	172	220	96	24.99	2	32	Illumina Human610/660W	3	1	2	2	2	3	2	2	2	2
CAD484	78	1	0	212	121	149	39.52	2	39	Illumina Human610/660W	1	2	2	3	3	3	2	3	1	3
CAD485	68	2	1	132	230	53	46.91	1	33	Illumina Human610/660W	3	1	2	3	1	3	2	3	1	3
CAD486	63	2	1	170	179	85	32.03	2	57	Illumina Human610/660W	2	3	3	2	3	3	2	3	1	3
CAD487	38	2	0	160	214	88	29.7	0	29	Illumina Human610/660W	2	3	2	2	3	2	2	2	3	2
CAD488	49	2	1	394	510	211	32.69	2	56	Illumina Human610/660W	1	3	2	3	3	3	2	2	2	2
CAD489	83	1	0	181	91	170	27.01	2	43	Illumina Human610/660W	2	2	2	3	2	2	1	2	2	2
CAD49	76	1	0	199	184	126	35.36	0	36	Illumina Human610/660W	2	1	2	3	3	3	2	2	2	2
CAD490	45	1	0	169	315	95	26.02	2	37	Illumina Human610/660W	2	1	2	3	3	2	1	2	2	3
CAD491	77	2	0	339	201	244	26.03	2	55	Illumina Human610/660W	3	3	2	3	3	3	2	2	2	2
CAD492	75	1	0	122	184	68	28.6	2	17	Illumina Human610/660W	2	2	3	2	3	3	2	1	3	1
CAD493	48	1	0	183	249	88	21.61	0	45	Illumina Human610/660W	2	1	1	3	1	3	3	2	2	2
CAD494	69	2	0	202	154	126	28.14	1	46	Illumina Human610/660W	3	3	3	1	2	3	2	3	1	3
CAD495	63	1	1	132	214	76	25.28	2	31	Illumina Human610/660W	2	2	3	3	3	3	3	3	1	3
CAD496	62	2	0	230	82	153	26.02	0	61	Illumina Human610/660W	2	2	3	2	2	3	3	2	2	2
CAD497	57	2	0	257	195	185	28.25	1	33	Illumina Human610/660W	2	3	2	3	2	3	1	2	2	2
CAD498	51	1	0	190	125	115	29.04	2	50	Illumina Human610/660W	3	2	1	2	2	3	2	2	1	3
CAD50	72	1	0	141	91	81	30.72	2	42	Illumina Human610/660W	3	2	2	3	3	3	2	2	2	2
CAD500	77	2	0	185	142	107	34.51	2	52	Illumina Human610/660W	3	2	2	3	3	3	1	2	3	2
CAD501	67	2	0	208	162	131	23.37	2	45	Illumina Human610/660W	2	2	2	3	2	3	3	2	2	2
CAD502	62	1	0	155	207	88	27.4	2	26	Illumina Human610/660W	3	3	3	2	2	3	2	3	1	3
CAD503	55	2	0	207	242	105	26.95	0	54	Illumina Human610/660W	2	3	2	2	3	3	2	2	3	2
CAD504	70	2	0	162	38	95	24.48	2	59	Illumina Human610/660W	3	3	1	3	2	3	2	3	1	3
CAD505	52	1	0	218	205	148	27.16	1	55	Illumina Human610/660W	3	3	2	3	2	3	1	1	2	3
CAD506	78	1	0	138	234	48	26.12	2	43	Illumina Human610/660W	1	3	2	2	3	3	2	2	2	3
CAD507	74	1	1	76	199	18	27.11	2	18	Illumina Human610/660W	1	1	3	2	3	3	2	3	2	3
CAD508	48	1	0	214	242	152	33.12	0	38	Illumina Human610/660W	2	2	2	1	2	3	1	2	2	3
CAD509	58	1	1	186	613	100	22.22	2	25	Illumina Human610/660W	3	2	2	2	2	2	1	2	2	3
CAD51	71	1	1	147	91	72	30.28	2	57	Illumina Human610/660W	1	2	2	3	2	3	3	1	3	2
CAD510	49	1	0	156	133	98	26.98	2	32	Illumina Human610/660W	3	1	2	2	3	3	2	1	3	1
CAD511	62	2	0	196	191	119	31.22	2	39	Illumina Human610/660W	3	2	2	3	3	3	2	2	1	3
CAD512	49	1	0	220	238	130	35.26	0	42	Illumina Human610/660W	3	3	3	3	2	3	3	3	1	3
CAD513	54	2	0	155	95	96	28.22	0	40	Illumina Human610/660W	2	2	1	2	3	3	3	3	2	3
CAD514	49	2	1	193	95	117	30.11	0	57	Illumina Human610/660W	1	1	1	3	2	3	3	3	2	3
CAD515	74	1	0	173	218	95	32.29	1	34	Illumina Human610/660W	2	1	3	3	2	2	3	2	2	2
CAD516	62	1	0	221	268	127	27.54	2	40	Illumina Human610/660W	2	3	1	3	3	3	2	3	2	3
CAD517	65	2	0	191	160	107	27.05	2	48	Illumina Human610/660W	1	1	3	2	3	3	2	1	3	1
CAD519	80	1	0	183	142	119	26.67	1	36	Illumina Human610/660W	2	3	3	2	2	3	3	2	3	2
CAD52	47	1	0	202	179	132	27.36	0	34	Illumina Human610/660W	3	2	2	3	3	3	3	2	2	3
CAD520	43	1	0	218	224	139	22.51	2	34	Illumina Human610/660W	2	1	2	3	2	3	1	3	2	3
CAD521	64	1	1	147	273	59	23.51	2	33	Illumina Human610/660W	2	2	3	3	2	3	2	2	3	2
CAD522	73	2	0	172	88	90	45.19	2	69	Illumina Human610/660W	2	2	2	3	2	3	2	2	3	2
CAD524	75	2	0	229	415	145	32.03	2	49	Illumina Human610/660W	1	2	1	1	3	3	2	2	2	2
CAD525	74	1	0	197	170	118	26.76	2	45	Illumina Human610/660W	3	3	3	3	2	3	1	2	2	3
CAD526	76	2	1	120	131	65	34.71	2	28	Illumina Human610/660W	3	1	2	3	2	3	1	2	2	2
CAD527	81	1	0	203	227	125	29.06	2	33	Illumina Human610/660W	3	3	2	2	2	3	3	2	2	2
CAD528	64	2	0	201	132	127	25.63	0	48	Illumina Human610/660W	1	2	2	3	2	3	2	3	3	3
CAD529	39	1	0	186	87	133	27.74	0	26	Illumina Human610/660W	2	3	1	3	3	3	2	3	1	3
CAD53	51	1	1	340	248	239	31.53	2	52	Illumina Human610/660W	2	2	2	2	3	3	1	1	3	3
CAD530	59	1	0	171	147	90	29.06	2	52	Illumina Human610/660W	2	1	3	1	2	3	3	2	2	2
CAD531	46	1	0	217	239	126	29.01	2	43	Illumina Human610/660W	3	2	3	2	3	3	1	1	3	1
CAD532	73	1	0	177	142	107	26.17	2	42	Illumina Human610/660W	3	2	1	3	2	3	2	2	1	3
CAD533	61	2	1	251	267	157	38.79	0	41	Illumina Human610/660W	1	3	2	3	2	3	2	1	2	2
CAD534	61	2	1	179	171	52	45.72	0	25	Illumina Human610/660W	2	2	1	3	3	3	1	2	2	3
CAD535	49	1	1	186	219	107	40.06	0	35	Illumina Human610/660W	2	3	3	3	2	3	2	3	2	3
CAD536	75	2	0	191	112	122	30.76	2	47	Illumina Human610/660W	2	1	3	2	3	3	3	3	3	3
CAD537	63	1	0	198	81	125	30.81	2	57	Illumina Human610/660W	3	1	2	3	3	3	2	2	2	2
CAD538	55	1	1	140	147	76	31.02	0	35	Illumina Human610/660W	2	3	3	3	3	3	1	2	2	2
CAD539	55	1	0	173	119	105	30.11	2	44	Illumina Human610/660W	2	2	3	3	2	3	2	2	3	2
CAD54	53	2	0	231	337	122	35.95	1	42	Illumina Human610/660W	1	2	2	2	2	3	3	2	2	2
CAD540	64	1	1	170	309	105	33.05	2	40	Illumina Human610/660W	1	2	1	1	1	3	2	1	2	3
CAD541	39	1	0	220	105	141	20.6	1	58	Illumina Human610/660W	3	2	2	3	2	3	3	2	2	2
CAD542	65	1	1	116	102	61	19.91	2	34	Illumina Human610/660W	2	2	3	2	3	3	1	2	2	2
CAD543	63	2	0	151	307	62	33.29	0	28	Illumina Human610/660W	2	2	2	2	3	3	1	2	2	2
CAD544	72	2	1	161	281	74	35.93	2	31	Illumina Human610/660W	2	1	3	1	1	2	2	2	2	2
CAD546	82	1	0	134	96	76	18.73	0	38	Illumina Human610/660W	1	1	3	2	3	3	3	3	1	3
CAD547	59	1	0	134	206	67	38.06	2	26	Illumina Human610/660W	2	2	2	2	2	3	3	2	2	2
CAD548	87	2	0	179	279	137	29.55	2	61	Illumina Human610/660W	1	3	2	3	2	3	3	1	3	1
CAD549	53	2	0	141	144	75	22.3	0	37	Illumina Human610/660W	3	2	2	3	2	2	2	1	3	3
CAD55	76	2	0	150	96	150	26.51	2	63	Illumina Human610/660W	2	2	1	3	2	3	3	3	1	3
CAD550	72	2	0	269	147	184	31.86	0	56	Illumina Human610/660W	2	2	3	2	3	3	2	2	2	2
CAD551	66	1	0	194	210	114	24.69	1	38	Illumina Human610/660W	2	3	1	2	2	3	2	2	1	3
CAD552	48	1	0	185	279	95	30.69	0	35	Illumina Human610/660W	2	3	3	3	3	3	2	1	1	3
CAD553	66	2	0	169	261	75	29.43	1	42	Illumina Human610/660W	3	2	3	3	2	3	3	2	2	3
CAD554	48	1	0	161	416	107	29.72	2	35	Illumina Human610/660W	1	2	1	3	3	3	3	2	2	3
CAD555	70	1	0	179	170	79	22.26	2	39	Illumina Human610/660W	3	3	3	2	1	3	3	3	1	3
CAD556	68	1	0	149	126	82	35.98	2	39	Illumina Human610/660W	2	2	2	2	3	3	2	3	1	3
CAD557	43	1	0	220	93	154	30.46	0	47	Illumina Human610/660W	2	2	2	3	3	3	2	2	1	3
CAD558	71	1	1	113	131	65	26.34	2	22	Illumina Human610/660W	3	3	3	2	3	3	3	3	2	3
CAD559	64	1	1	249	250	156	38.36	2	43	Illumina Human610/660W	1	2	3	3	3	3	2	1	2	2
CAD56	75	1	1	121	162	62	25.69	2	27	Illumina Human610/660W	3	2	3	3	3	3	3	2	1	3
CAD560	68	1	0	202	213	131	29.04	2	29	Illumina Human610/660W	3	3	2	2	3	3	2	1	3	2
CAD561	66	1	0	145	170	83	24.28	2	28	Illumina Human610/660W	3	2	2	3	3	2	1	1	2	2
CAD563	69	1	0	188	179	110	25.6	1	42	Illumina Human610/660W	2	3	3	3	3	3	2	2	2	3
CAD564	63	1	0	177	193	107	22.58	0	31	Illumina Human610/660W	2	1	1	3	3	3	2	2	1	3
CAD565	73	1	0	175	367	71	28.51	0	31	Illumina Human610/660W	3	2	2	3	2	3	1	2	2	2
CAD567	44	1	0	214	318	142	23.87	2	35	Illumina Human610/660W	3	3	2	3	2	3	2	2	2	2
CAD569	47	1	0	143	245	65	35.08	1	29	Illumina Human610/660W	3	1	3	2	2	3	1	3	2	3
CAD57	67	2	0	235	121	149	22.31	1	62	Illumina Human610/660W	1	1	1	2	2	3	1	2	2	2
CAD570	74	1	1	155	174	98	31.97	2	21	Illumina Human610/660W	2	2	3	1	1	3	1	1	2	2
CAD571	76	1	1	175	171	107	23.51	2	34	Illumina Human610/660W	2	2	2	3	2	3	2	1	2	2
CAD572	53	1	1	107	250	41	27.74	1	16	Illumina Human610/660W	2	2	3	3	2	3	3	2	2	3
CAD573	72	1	1	169	149	59	27.21	2	80	Illumina Human610/660W	2	3	2	3	1	3	1	1	3	1
CAD574	59	2	1	239	219	161	35.11	1	34	Illumina Human610/660W	1	2	3	3	2	3	2	3	1	3
CAD575	44	2	0	263	206	191	25.78	0	31	Illumina Human610/660W	3	1	3	2	2	3	3	2	3	2
CAD577	61	1	0	238	144	163	26.85	2	46	Illumina Human610/660W	1	1	3	3	3	3	2	2	3	3
CAD578	76	2	0	212	105	120	26.27	1	71	Illumina Human610/660W	3	2	3	2	3	3	2	2	2	2
CAD579	71	2	0	210	118	128	31.24	0	58	Illumina Human610/660W	3	3	3	3	2	3	2	2	3	2
CAD58	70	1	0	191	120	113	29.41	2	54	Illumina Human610/660W	3	2	3	3	3	3	2	2	2	2
CAD580	61	1	0	121	247	40	38.41	2	31	Illumina Human610/660W	1	2	2	2	2	3	2	2	2	2
CAD581	85	2	0	73	130	24	46.22	2	23	Illumina Human610/660W	2	2	2	3	3	3	2	1	3	1
CAD582	82	1	1	243	145	168	28.04	2	46	Illumina Human610/660W	2	1	2	3	2	3	2	1	2	2
CAD583	68	1	0	187	218	103	23.12	2	40	Illumina Human610/660W	3	2	3	2	3	3	1	3	1	3
CAD584	67	1	0	158	150	93	26.39	2	35	Illumina Human610/660W	3	1	1	2	2	3	3	2	2	2
CAD585	64	2	1	163	282	75	33.73	2	31	Illumina Human610/660W	3	2	2	2	3	3	2	1	3	1
CAD586	60	2	1	96	140	43	45.66	2	25	Illumina Human610/660W	2	2	3	2	3	3	2	2	2	2
CAD587	79	1	0	164	72	103	23.87	2	47	Illumina Human610/660W	2	2	3	2	3	3	1	2	2	2
CAD588	66	1	0	133	93	77	27.04	2	37	Illumina Human610/660W	2	1	2	2	2	3	3	2	3	2
CAD589	70	1	0	166	100	90	28.98	2	56	Illumina Human610/660W	2	3	3	3	2	3	1	1	3	1
CAD59	63	1	0	264	236	176	27.99	2	41	Illumina Human610/660W	2	2	2	3	3	3	1	1	3	1
CAD590	57	2	1	270	433	173	32.42	0	41	Illumina Human610/660W	1	2	1	3	2	3	1	3	2	3
CAD591	68	2	0	178	229	87	26.17	2	45	Illumina Human610/660W	3	2	2	3	3	3	3	2	2	3
CAD592	91	1	0	161	100	106	25.1	2	35	Illumina Human610/660W	1	2	3	2	3	3	2	2	3	2
CAD593	44	1	0	185	202	112	32.19	2	31	Illumina Human610/660W	3	3	2	2	2	3	3	1	2	2
CAD594	51	2	0	219	253	132	25.97	0	36	Illumina Human610/660W	2	2	3	3	2	2	1	3	1	3
CAD595	73	2	0	231	202	107	35.33	2	80	Illumina Human610/660W	3	2	2	3	2	2	2	2	2	2
CAD597	64	2	0	127	276	38	32.85	2	34	Illumina Human610/660W	3	1	3	3	3	3	2	1	3	2
CAD598	50	1	0	210	403	131	28.07	2	37	Illumina Human610/660W	3	1	1	3	3	3	3	2	3	3
CAD599	71	1	0	149	120	89	20.43	2	36	Illumina Human610/660W	3	1	3	3	3	3	2	3	1	3
CAD6	62	1	0	227	307	121	29.57	1	45	Illumina Human610/660W	2	3	3	3	2	3	2	2	2	3
CAD60	75	2	1	150	147	86	28.19	2	35	Illumina Human610/660W	3	2	3	3	3	3	3	2	2	2
CAD600	78	1	0	95	95	50	28.95	2	26	Illumina Human610/660W	2	2	3	1	3	3	2	3	2	3
CAD601	69	1	1	181	84	109	26.14	1	55	Illumina Human610/660W	2	1	2	3	2	3	2	2	2	3
CAD602	62	1	0	271	266	163	27.91	2	55	Illumina Human610/660W	1	2	3	3	2	3	2	1	2	2
CAD603	75	1	0	238	121	143	20.7	0	71	Illumina Human610/660W	3	2	2	3	3	3	1	3	2	3
CAD604	65	1	0	130	93	88	35.01	1	23	Illumina Human610/660W	2	1	2	3	2	3	2	2	1	3
CAD606	71	2	0	218	145	137	31.25	2	52	Illumina Human610/660W	3	2	3	2	2	3	3	2	3	2
CAD608	49	1	0	158	129	81	21.49	0	51	Illumina Human610/660W	3	2	2	2	2	3	1	3	2	3
CAD609	61	1	0	209	296	124	24.11	2	32	Illumina Human610/660W	3	2	1	3	2	3	3	2	2	2
CAD61	56	1	0	229	248	139	24.45	2	40	Illumina Human610/660W	3	2	2	3	3	3	1	3	2	3
CAD611	69	1	1	132	147	65	35.7	2	38	Illumina Human610/660W	3	2	2	3	3	3	2	2	2	2
CAD612	48	1	1	248	433	175	25.14	2	26	Illumina Human610/660W	3	2	2	3	2	3	2	1	2	3
CAD613	53	1	0	248	410	118	35.57	2	48	Illumina Human610/660W	3	2	3	1	3	3	1	2	2	3
CAD614	78	1	0	176	153	105	31.64	2	40	Illumina Human610/660W	3	2	3	3	1	3	2	2	3	1
CAD615	63	1	0	205	70	122	23.78	0	69	Illumina Human610/660W	3	1	1	3	1	3	1	3	2	3
CAD616	58	1	0	224	183	149	32.32	0	37	Illumina Human610/660W	2	3	1	3	3	3	2	2	2	2
CAD617	64	1	1	91	257	42	28.08	2	28	Illumina Human610/660W	2	2	3	3	3	3	3	2	1	3
CAD618	79	1	0	164	178	88	29.06	2	40	Illumina Human610/660W	2	2	2	3	3	3	3	1	3	1
CAD619	65	1	1	250	950	105	26.82	2	34	Illumina Human610/660W	2	1	3	2	1	3	3	2	2	2
CAD62	66	2	0	222	187	133	35.84	0	52	Illumina Human610/660W	1	1	3	2	3	2	1	1	2	2
CAD620	71	1	1	135	130	75	24.09	2	34	Illumina Human610/660W	2	3	1	3	2	3	2	2	2	2
CAD621	58	2	1	201	338	129	27.18	2	38	Illumina Human610/660W	2	3	2	3	2	3	2	1	3	1
CAD622	77	1	0	196	101	125	23.43	2	51	Illumina Human610/660W	3	2	3	3	3	3	1	1	2	3
CAD623	53	1	1	244	147	166	25.53	2	47	Illumina Human610/660W	3	2	3	3	3	3	3	1	3	2
CAD624	58	2	0	169	278	76	29.68	2	37	Illumina Human610/660W	2	3	1	3	3	3	2	3	3	3
CAD627	50	1	0	215	304	147	30.02	0	29	Illumina Human610/660W	2	2	3	3	2	3	3	1	2	2
CAD628	69	2	0	157	94	97	35.93	2	41	Illumina Human610/660W	2	2	1	3	2	3	3	3	2	3
CAD629	50	2	1	278	170	185	26.25	2	59	Illumina Human610/660W	2	3	3	3	2	2	2	3	1	3
CAD63	59	2	0	218	148	142	28.3	1	46	Illumina Human610/660W	2	2	2	3	2	3	3	2	2	2
CAD631	50	1	1	150	108	91	28.72	2	37	Illumina Human610/660W	3	2	2	3	3	3	3	2	2	2
CAD632	50	1	0	196	105	134	30.61	0	41	Illumina Human610/660W	3	2	2	3	3	3	2	1	3	2
CAD633	66	2	0	183	156	116	21.87	1	47	Illumina Human610/660W	2	1	3	3	2	3	2	3	2	3
CAD634	52	1	0	86	176	32	37.29	2	19	Illumina Human610/660W	1	1	2	2	2	3	1	3	1	3
CAD635	74	1	0	238	210	157	28.16	2	39	Illumina Human610/660W	2	3	2	2	2	3	3	3	1	3
CAD636	59	2	1	237	71	169	25.78	2	54	Illumina Human610/660W	1	3	3	3	3	3	2	2	1	3
CAD637	75	1	0	129	157	67	32.32	2	30	Illumina Human610/660W	2	3	2	3	2	3	2	1	3	1
CAD639	74	1	1	156	139	90	28.66	2	38	Illumina Human610/660W	3	2	3	3	3	3	2	2	2	2
CAD64	53	1	1	166	142	101	27.94	1	37	Illumina Human610/660W	2	2	1	3	3	3	2	2	3	2
CAD640	53	1	0	153	181	86	30.71	2	31	Illumina Human610/660W	1	2	3	3	3	3	2	2	1	3
CAD641	79	2	1	204	311	126	21.77	2	42	Illumina Human610/660W	2	2	1	3	2	2	2	2	2	2
CAD642	68	1	1	229	120	154	28.12	2	51	Illumina Human610/660W	3	2	2	3	3	3	2	3	2	3
CAD643	76	1	0	131	66	69	19.92	2	49	Illumina Human610/660W	2	2	3	2	2	3	2	2	2	2
CAD644	63	1	1	199	324	124	29.7	2	25	Illumina Human610/660W	2	1	3	2	3	3	2	2	1	3
CAD645	38	1	0	176	471	107	26.77	0	24	Illumina Human610/660W	2	2	3	1	1	3	1	1	3	1
CAD648	49	1	0	117	106	71	29.73	2	25	Illumina Human610/660W	3	2	2	3	3	3	3	2	2	2
CAD649	69	1	0	171	185	103	26.29	0	31	Illumina Human610/660W	1	3	2	3	1	3	2	2	1	3
CAD65	72	2	1	219	156	135	23.19	2	62	Illumina Human610/660W	2	3	2	1	2	3	1	2	2	2
CAD650	74	1	0	163	101	110	17.8	2	33	Illumina Human610/660W	2	3	2	3	3	3	2	2	2	3
CAD651	61	1	0	167	115	105	26.7	2	39	Illumina Human610/660W	2	2	3	3	1	3	2	1	2	2
CAD652	39	1	1	92	171	38	40.95	0	20	Illumina Human610/660W	3	2	3	3	2	3	1	3	2	2
CAD653	72	1	0	160	282	77	30.85	2	27	Illumina Human610/660W	2	2	3	2	2	3	2	3	2	3
CAD654	74	2	1	163	134	100	34.04	2	36	Illumina Human610/660W	1	1	2	3	3	3	2	2	2	2
CAD655	56	1	0	179	197	101	24.25	2	39	Illumina Human610/660W	1	1	3	3	3	3	2	2	2	2
CAD656	67	1	1	122	128	71	33.02	2	25	Illumina Human610/660W	2	2	2	3	2	3	3	1	2	2
CAD657	66	2	0	196	100	121	24.52	0	55	Illumina Human610/660W	2	3	3	1	3	3	2	2	2	2
CAD658	66	1	0	183	178	112	26.85	0	35	Illumina Human610/660W	1	2	3	2	3	3	3	2	2	2
CAD659	36	1	0	171	69	120	33.02	0	37	Illumina Human610/660W	1	3	3	3	3	3	2	3	2	3
CAD66	66	1	1	202	223	116	23.76	2	41	Illumina Human610/660W	2	2	3	1	2	3	2	2	2	2
CAD660	82	2	0	196	84	126	25.09	2	53	Illumina Human610/660W	3	1	1	3	2	3	3	2	3	2
CAD661	56	1	0	146	138	80	26.79	2	38	Illumina Human610/660W	1	2	2	3	3	3	3	2	3	3
CAD662	63	1	0	159	104	105	33.12	0	33	Illumina Human610/660W	3	2	2	1	3	3	2	3	1	3
CAD663	71	1	1	156	342	63	31.53	2	25	Illumina Human610/660W	1	2	2	3	2	3	3	3	1	3
CAD664	65	2	0	228	179	149	21.3	1	43	Illumina Human610/660W	2	3	2	2	3	3	3	3	1	3
CAD665	71	2	0	138	73	88	24.24	1	35	Illumina Human610/660W	1	3	3	3	3	3	1	2	3	2
CAD666	76	2	1	114	126	43	40.25	0	43	Illumina Human610/660W	2	3	1	3	3	3	1	1	2	3
CAD667	69	2	0	223	269	130	25.2	2	39	Illumina Human610/660W	3	1	3	2	2	2	2	2	3	3
CAD669	43	1	0	167	324	97	28.08	0	37	Illumina Human610/660W	2	3	1	3	1	3	2	3	1	3
CAD67	62	1	0	198	249	94	27.47	2	54	Illumina Human610/660W	2	2	1	3	3	3	1	2	3	2
CAD670	84	1	0	141	105	84	29.9	2	36	Illumina Human610/660W	3	3	1	3	2	3	3	2	3	2
CAD672	64	1	0	203	107	141	36.49	1	41	Illumina Human610/660W	1	3	2	2	2	3	1	3	1	3
CAD673	63	1	0	172	367	65	33.74	2	34	Illumina Human610/660W	3	1	3	2	2	3	2	3	1	3
CAD674	49	1	0	201	71	124	24.68	0	63	Illumina Human610/660W	3	2	3	3	3	2	3	1	3	1
CAD675	76	1	0	146	74	96	26.63	0	35	Illumina Human610/660W	3	3	2	3	3	3	3	2	1	3
CAD676	61	1	0	160	93	107	20.43	2	30	Illumina Human610/660W	3	2	1	2	2	3	3	3	1	3
CAD677	76	2	0	71	66	34	35.49	0	23	Illumina Human610/660W	2	2	3	2	2	3	2	2	3	2
CAD678	65	1	0	82	77	44	28.39	2	22	Illumina Human610/660W	2	2	2	3	3	3	3	2	2	2
CAD679	49	1	0	120	131	57	23.56	2	37	Illumina Human610/660W	1	3	3	2	1	3	3	1	1	3
CAD68	75	1	1	204	167	114	26.73	2	57	Illumina Human610/660W	1	2	3	3	3	3	3	1	3	1
CAD680	72	1	0	173	93	90	23.43	2	64	Illumina Human610/660W	2	2	2	3	3	3	2	2	2	2
CAD681	59	1	0	157	132	105	30.29	2	26	Illumina Human610/660W	3	3	3	3	3	3	2	2	2	2
CAD682	60	1	0	79	127	35	24.21	2	19	Illumina Human610/660W	3	2	3	3	3	3	1	3	1	3
CAD683	70	1	1	115	105	73	29.05	2	21	Illumina Human610/660W	2	1	3	3	2	3	2	2	2	3
CAD684	57	1	1	146	82	85	31.25	2	45	Illumina Human610/660W	2	2	1	2	2	3	3	3	2	3
CAD685	75	2	0	211	120	146	32.76	0	41	Illumina Human610/660W	2	3	2	3	3	3	3	2	3	2
CAD686	62	1	0	190	254	107	22.77	2	29	Illumina Human610/660W	1	2	3	3	2	3	1	1	2	2
CAD687	71	1	1	179	243	104	29.01	2	26	Illumina Human610/660W	2	1	2	3	3	2	2	3	2	3
CAD688	63	1	0	157	154	85	23.68	0	41	Illumina Human610/660W	1	2	3	1	3	3	3	3	2	3
CAD689	50	1	0	234	177	160	31.48	1	39	Illumina Human610/660W	1	2	2	2	3	3	1	2	2	2
CAD69	50	2	0	206	128	119	30.11	0	61	Illumina Human610/660W	1	3	2	3	3	3	2	1	3	1
CAD690	66	1	0	182	737	107	24.53	2	19	Illumina Human610/660W	2	1	3	3	2	3	3	3	2	3
CAD691	55	1	0	207	71	140	28.4	0	45	Illumina Human610/660W	3	2	3	2	3	3	2	2	3	2
CAD692	72	1	1	148	139	95	31.51	2	25	Illumina Human610/660W	2	2	1	3	2	3	1	2	2	2
CAD693	89	1	0	139	109	80	27.3	2	37	Illumina Human610/660W	3	2	3	3	3	3	2	3	1	3
CAD694	51	1	0	212	325	142	29.02	0	25	Illumina Human610/660W	2	2	3	3	3	3	2	2	1	3
CAD695	78	1	0	142	123	90	28.98	2	27	Illumina Human610/660W	2	2	2	2	2	3	3	2	2	3
CAD696	76	2	0	95	129	49	16.88	2	20	Illumina Human610/660W	2	1	2	2	3	3	3	2	1	3
CAD697	68	1	0	219	257	146	32.34	2	21	Illumina Human610/660W	3	3	1	2	3	3	2	2	2	2
CAD698	51	1	0	183	271	93	27.77	1	42	Illumina Human610/660W	2	2	3	3	2	3	3	1	3	1
CAD70	63	1	0	217	101	150	22.41	1	47	Illumina Human610/660W	2	2	2	3	2	3	3	2	2	2
CAD700	72	1	0	101	60	41	25.51	2	48	Illumina Human610/660W	1	3	2	3	2	3	2	2	2	2
CAD701	81	1	0	140	191	80	30.09	2	22	Illumina Human610/660W	2	2	2	3	2	3	3	2	2	2
CAD702	62	1	1	95	108	44	26.12	2	29	Illumina Human610/660W	1	3	2	3	3	3	2	1	1	3
CAD703	66	1	1	228	259	146	31.02	2	30	Illumina Human610/660W	3	3	2	3	2	3	3	3	1	3
CAD704	55	2	0	176	151	109	19.94	0	37	Illumina Human610/660W	3	1	3	3	3	3	3	3	1	3
CAD705	65	2	1	139	238	55	30.22	2	36	Illumina Human610/660W	2	2	3	3	2	3	3	2	2	2
CAD706	62	1	0	222	195	146	33.74	2	37	Illumina Human610/660W	2	2	1	3	2	3	2	2	2	2
CAD707	67	1	1	150	272	80	26.81	2	16	Illumina Human610/660W	2	3	3	3	3	3	3	2	3	2
CAD708	56	2	0	164	249	163	26.39	2	36	Illumina Human610/660W	3	2	2	3	1	3	3	2	1	3
CAD709	77	1	0	183	58	130	28.71	2	41	Illumina Human610/660W	2	2	2	1	3	3	2	3	2	2
CAD71	74	1	1	179	235	30	25.16	2	22	Illumina Human610/660W	2	1	2	2	3	3	2	1	1	3
CAD710	68	1	0	204	96	137	21.55	2	48	Illumina Human610/660W	2	2	2	3	3	3	2	1	2	2
CAD711	72	2	0	192	117	124	24.48	0	45	Illumina Human610/660W	2	3	2	3	3	3	1	2	1	3
CAD713	54	1	1	198	182	131	21.04	2	31	Illumina Human610/660W	3	1	3	3	3	3	2	3	1	3
CAD714	67	1	0	268	355	180	24.22	2	37	Illumina Human610/660W	3	3	3	2	2	3	2	1	2	2
CAD715	66	2	0	229	120	154	39.72	2	51	Illumina Human610/660W	1	1	2	2	2	3	2	3	1	3
CAD716	58	1	0	217	236	139	36.41	2	31	Illumina Human610/660W	2	1	2	2	3	3	2	2	3	1
CAD717	63	2	0	178	106	113	32.89	1	44	Illumina Human610/660W	3	3	2	3	2	3	3	3	2	3
CAD718	38	2	0	163	67	104	28.51	0	46	Illumina Human610/660W	2	3	3	2	2	2	1	2	2	2
CAD719	71	1	1	256	174	169	21.96	2	52	Illumina Human610/660W	2	3	3	3	2	3	2	1	2	2
CAD72	72	1	0	235	190	138	30.84	2	59	Illumina Human610/660W	3	1	3	3	2	2	3	2	2	2
CAD720	41	1	0	166	127	104	30.38	0	38	Illumina Human610/660W	3	2	2	3	2	3	3	3	1	3
CAD721	67	1	0	152	286	71	24.38	0	25	Illumina Human610/660W	2	2	2	3	3	3	2	3	2	3
CAD722	60	1	1	124	125	165	27.68	2	34	Illumina Human610/660W	2	3	1	3	3	2	2	3	1	3
CAD723	67	1	1	166	174	98	25.6	2	33	Illumina Human610/660W	3	3	2	3	3	3	3	1	3	1
CAD724	72	2	0	115	181	42	31.6	2	37	Illumina Human610/660W	1	2	3	1	3	3	2	2	2	2
CAD726	71	1	0	137	104	83	29.41	2	33	Illumina Human610/660W	2	2	2	3	3	3	2	3	1	3
CAD727	43	1	0	150	112	86	26.12	2	42	Illumina Human610/660W	3	2	3	2	2	3	1	2	2	2
CAD728	37	1	0	195	91	140	28.06	2	37	Illumina Human610/660W	2	2	1	2	3	3	1	1	3	2
CAD729	64	1	0	182	114	126	27.37	2	33	Illumina Human610/660W	2	2	2	3	3	3	2	2	2	3
CAD730	57	1	0	196	72	112	25.03	2	70	Illumina Human610/660W	1	1	2	3	3	3	2	2	2	2
CAD731	78	1	1	140	174	72	22.26	0	33	Illumina Human610/660W	3	2	3	2	2	3	2	3	1	3
CAD732	56	1	1	220	144	157	35.36	2	34	Illumina Human610/660W	2	2	3	2	3	3	2	1	3	1
CAD733	65	2	0	150	551	139	33.22	2	35	Illumina Human610/660W	1	1	2	3	3	3	2	2	2	2
CAD734	52	1	0	223	271	140	25.65	1	29	Illumina Human610/660W	3	2	2	3	3	3	3	1	3	1
CAD735	60	1	0	188	150	115	31.05	2	43	Illumina Human610/660W	3	2	1	3	2	3	1	1	3	1
CAD736	53	1	1	139	219	69	38.58	0	26	Illumina Human610/660W	1	1	2	2	1	3	3	1	3	1
CAD737	40	1	0	152	207	90	27.18	0	20	Illumina Human610/660W	3	2	2	3	2	3	2	3	1	3
CAD738	73	1	0	234	109	162	21.87	2	50	Illumina Human610/660W	2	1	3	3	2	3	2	2	1	3
CAD739	68	2	1	224	162	144	27.4	2	48	Illumina Human610/660W	3	1	3	3	2	3	2	2	2	3
CAD74	68	2	0	228	81	159	35.17	2	53	Illumina Human610/660W	2	3	2	3	3	3	2	2	3	2
CAD740	58	1	1	214	245	128	38.57	2	37	Illumina Human610/660W	3	1	3	3	2	3	2	NA	3	2
CAD741	46	1	0	192	142	124	36.42	1	38	Illumina Human610/660W	2	2	3	2	3	3	3	3	1	3
CAD742	44	2	0	220	191	119	25.52	0	63	Illumina Human610/660W	3	3	2	2	3	3	2	2	2	2
CAD743	58	1	0	202	237	123	29.75	0	32	Illumina Human610/660W	3	2	2	2	3	3	1	2	2	2
CAD744	71	2	0	216	305	123	37.5	0	32	Illumina Human610/660W	3	3	2	3	2	3	1	3	2	3
CAD745	61	2	0	283	232	196	23.3	1	41	Illumina Human610/660W	3	1	3	3	2	3	2	2	2	3
CAD746	59	1	0	158	275	68	25.52	2	35	Illumina Human610/660W	3	1	3	3	3	3	1	1	3	1
CAD747	48	1	0	160	83	104	26.92	2	39	Illumina Human610/660W	3	3	2	3	1	3	3	3	1	3
CAD748	66	1	1	134	269	53	30.47	1	28	Illumina Human610/660W	2	3	3	1	3	3	3	1	3	1
CAD749	61	1	0	199	181	132	30.43	0	31	Illumina Human610/660W	2	3	1	2	2	3	3	2	1	3
CAD75	45	1	0	228	119	142	28.39	0	62	Illumina Human610/660W	1	3	2	2	1	3	3	2	2	2
CAD750	51	1	0	170	117	107	35.26	1	40	Illumina Human610/660W	1	3	3	3	1	3	2	3	1	3
CAD751	70	1	0	166	191	79	29.39	2	49	Illumina Human610/660W	3	3	1	3	2	3	2	2	2	3
CAD752	70	2	0	166	191	79	24.43	2	49	Illumina Human610/660W	1	1	1	3	3	3	2	2	2	2
CAD753	57	1	0	137	118	89	30.73	0	25	Illumina Human610/660W	2	3	2	3	2	3	2	2	2	2
CAD754	51	2	0	200	186	124	31.64	1	39	Illumina Human610/660W	3	2	2	3	3	3	1	2	2	2
CAD755	43	1	0	153	339	89	30.66	0	29	Illumina Human610/660W	3	3	3	3	2	3	3	2	3	1
CAD756	66	1	0	183	78	121	26.64	2	46	Illumina Human610/660W	2	2	3	3	3	3	3	2	2	2
CAD757	62	2	0	215	225	130	26.93	2	40	Illumina Human610/660W	2	2	1	2	2	3	3	2	2	2
CAD758	52	2	1	132	297	42	30.29	0	31	Illumina Human610/660W	3	2	3	3	3	3	2	2	2	2
CAD759	76	2	0	126	287	40	30.47	2	29	Illumina Human610/660W	1	2	2	3	3	3	3	2	2	2
CAD76	54	2	0	169	124	103	26.99	0	41	Illumina Human610/660W	3	3	2	2	3	3	2	2	3	3
CAD760	45	1	0	211	380	138	30.84	2	38	Illumina Human610/660W	3	2	3	3	3	3	1	2	2	2
CAD761	77	1	0	86	84	41	24.76	0	29	Illumina Human610/660W	1	3	3	2	3	3	1	3	2	3
CAD762	60	1	0	216	143	143	20.95	0	44	Illumina Human610/660W	2	3	2	2	2	3	3	2	3	2
CAD763	68	2	0	207	74	127	30.78	2	65	Illumina Human610/660W	2	2	3	3	1	3	2	2	3	1
CAD764	55	1	0	119	153	51	27.85	2	37	Illumina Human610/660W	1	2	1	3	2	3	1	2	3	2
CAD765	81	1	0	87	191	34	26.07	2	15	Illumina Human610/660W	3	3	2	3	3	3	1	1	3	2
CAD766	67	1	0	158	151	91	33.8	2	37	Illumina Human610/660W	3	3	3	3	2	3	2	1	1	3
CAD767	50	2	0	179	281	86	20.42	2	37	Illumina Human610/660W	2	3	2	3	3	3	2	2	2	2
CAD769	67	1	1	150	413	87	26.42	2	24	Illumina Human610/660W	2	2	3	3	2	NA	2	3	1	3
CAD77	53	1	0	209	277	112	29	2	42	Illumina Human610/660W	2	2	3	2	3	3	1	2	1	3
CAD770	72	1	0	137	156	82	31.83	1	35	Illumina Human610/660W	3	3	2	2	2	3	3	1	3	1
CAD771	76	2	1	145	121	72	31.6	2	49	Illumina Human610/660W	1	2	2	3	3	3	2	2	2	2
CAD772	64	1	0	160	136	93	26.42	2	40	Illumina Human610/660W	2	2	2	3	2	3	3	2	2	2
CAD773	77	1	0	246	114	170	27.06	2	53	Illumina Human610/660W	2	3	3	2	3	3	1	3	1	3
CAD774	60	2	0	236	141	153	30.11	0	55	Illumina Human610/660W	2	1	3	2	3	3	2	3	2	3
CAD775	73	1	0	127	204	57	26.17	2	29	Illumina Human610/660W	3	2	2	3	2	3	3	3	1	3
CAD776	65	1	0	197	145	136	32.98	2	32	Illumina Human610/660W	2	1	2	1	2	3	2	2	2	2
CAD777	46	1	0	405	757	201	28.02	2	35	Illumina Human610/660W	3	3	2	3	3	3	2	2	1	3
CAD778	75	1	0	145	86	94	30.84	2	34	Illumina Human610/660W	3	2	3	3	2	3	2	2	2	3
CAD779	70	1	0	117	95	86	25.99	2	72	Illumina Human610/660W	1	2	1	2	2	3	1	3	1	3
CAD78	44	1	0	200	144	95	22.68	2	76	Illumina Human610/660W	2	2	3	2	3	3	2	2	2	3
CAD780	54	1	0	219	255	131	24.91	2	37	Illumina Human610/660W	1	1	3	3	3	3	1	3	1	3
CAD781	70	2	1	213	163	124	27.73	2	56	Illumina Human610/660W	2	3	3	3	3	3	2	3	1	3
CAD783	79	1	0	141	101	82	26.29	2	39	Illumina Human610/660W	2	2	3	3	3	3	3	1	3	3
CAD784	47	1	0	142	106	34	26.77	2	87	Illumina Human610/660W	3	2	2	3	3	3	2	2	2	2
CAD786	54	1	0	288	218	206	24.67	2	38	Illumina Human610/660W	2	3	3	3	1	3	3	1	3	2
CAD787	73	1	0	189	95	122	26.29	2	48	Illumina Human610/660W	3	1	2	3	3	3	2	3	1	3
CAD788	77	1	0	221	129	147	28.51	2	48	Illumina Human610/660W	3	3	1	3	3	3	3	2	2	3
CAD789	48	1	0	159	213	107	29.04	0	18	Illumina Human610/660W	3	2	2	2	1	2	2	NA	2	2
CAD79	50	1	1	208	237	132	28.74	0	29	Illumina Human610/660W	2	2	2	3	3	3	2	3	2	3
CAD790	61	1	1	210	402	105	36.08	2	25	Illumina Human610/660W	2	3	2	2	3	3	1	3	1	3
CAD792	63	1	1	133	156	67	26.42	2	32	Illumina Human610/660W	3	3	3	3	1	3	2	1	2	2
CAD793	59	2	1	189	196	112	31.23	0	38	Illumina Human610/660W	3	1	2	3	2	3	3	3	1	3
CAD794	67	1	0	165	225	78	26.29	1	42	Illumina Human610/660W	3	3	2	2	3	3	2	1	3	1
CAD795	75	1	0	145	144	82	25.91	1	34	Illumina Human610/660W	1	3	3	3	1	3	1	2	2	2
CAD797	59	1	1	164	152	102	26.53	1	31	Illumina Human610/660W	3	3	2	2	2	3	1	3	2	3
CAD798	74	2	1	217	106	137	26.27	2	59	Illumina Human610/660W	3	3	2	2	2	3	3	2	3	2
CAD799	51	1	1	182	308	121	31.83	2	34	Illumina Human610/660W	3	3	2	3	2	3	3	2	2	2
CAD8	65	1	0	235	155	156	29.55	2	48	Illumina Human610/660W	2	1	3	3	2	3	3	3	1	3
CAD80	62	1	0	172	124	115	28.26	0	32	Illumina Human610/660W	3	3	2	2	3	3	3	1	3	2
CAD800	51	1	0	200	156	137	38.28	2	41	Illumina Human610/660W	2	2	3	2	3	3	1	1	3	2
CAD801	78	2	1	238	136	156	31.16	2	55	Illumina Human610/660W	2	3	3	3	2	2	2	3	2	3
CAD802	70	1	0	152	132	91	36.28	1	35	Illumina Human610/660W	3	2	1	2	2	3	3	1	3	1
CAD803	80	2	0	237	149	273	25.39	2	35	Illumina Human610/660W	3	3	2	2	3	3	3	2	3	2
CAD804	70	1	0	165	241	97	29.7	2	20	Illumina Human610/660W	3	2	2	1	3	3	2	1	2	2
CAD805	70	1	0	169	162	102	30.11	2	43	Illumina Human610/660W	1	2	3	3	2	3	3	2	3	2
CAD806	55	1	0	153	104	89	30.11	2	43	Illumina Human610/660W	1	2	2	3	2	3	2	3	1	3
CAD807	57	1	0	106	44	59	31.09	0	38	Illumina Human610/660W	3	1	1	1	2	2	2	2	1	3
CAD808	47	1	0	143	210	58	35.83	0	43	Illumina Human610/660W	2	2	3	2	2	3	2	1	3	1
CAD809	74	2	0	174	171	86	24.14	2	54	Illumina Human610/660W	2	3	2	3	2	3	2	2	2	3
CAD81	66	2	0	253	138	167	34.17	2	58	Illumina Human610/660W	2	2	2	2	2	3	2	2	3	2
CAD810	74	1	0	160	143	77	22.38	2	54	Illumina Human610/660W	1	3	2	2	2	3	3	2	1	3
CAD811	70	2	1	209	293	125	29.83	2	25	Illumina Human610/660W	1	2	1	3	2	3	3	1	2	2
CAD812	57	1	1	160	110	105	27.42	2	33	Illumina Human610/660W	2	3	3	3	2	2	2	3	2	3
CAD814	73	1	0	219	205	147	28.09	2	31	Illumina Human610/660W	2	2	3	2	2	3	3	2	1	3
CAD815	55	2	0	162	114	91	23.72	1	48	Illumina Human610/660W	3	3	3	3	2	3	2	2	2	3
CAD816	82	2	0	147	126	82	22.71	2	40	Illumina Human610/660W	3	3	2	2	3	3	2	2	2	2
CAD817	61	1	0	160	147	97	29.03	2	40	Illumina Human610/660W	3	3	3	2	1	3	2	3	1	3
CAD818	59	2	1	147	274	87	35.52	0	27	Illumina Human610/660W	2	3	1	3	3	3	3	2	1	3
CAD819	67	1	1	207	215	118	32.48	2	46	Illumina Human610/660W	3	1	3	3	3	3	1	3	1	3
CAD82	66	1	1	225	352	113	28.56	0	42	Illumina Human610/660W	1	2	2	3	2	3	2	3	2	3
CAD820	73	1	0	174	348	106	27.11	2	23	Illumina Human610/660W	3	3	3	1	3	3	3	2	3	1
CAD821	42	2	0	200	89	135	55.77	0	47	Illumina Human610/660W	2	3	2	3	3	3	1	1	2	2
CAD822	48	2	0	154	256	66	25.71	1	37	Illumina Human610/660W	2	2	2	3	3	3	1	3	1	3
CAD823	60	2	0	200	169	120	27.74	0	46	Illumina Human610/660W	3	2	2	3	3	2	3	2	2	2
CAD824	48	1	0	189	180	107	37.55	2	42	Illumina Human610/660W	3	3	1	2	3	3	2	2	3	1
CAD825	47	1	0	144	122	95	29.37	2	24	Illumina Human610/660W	3	3	2	3	3	3	2	1	3	1
CAD826	49	1	0	59	148	15	31.43	2	15	Illumina Human610/660W	2	2	2	3	2	3	3	2	1	3
CAD828	61	1	0	148	84	79	24.69	0	52	Illumina Human610/660W	3	3	2	1	2	3	1	2	2	2
CAD829	45	1	0	167	89	116	30.81	2	32	Illumina Human610/660W	1	2	3	2	2	3	2	3	3	3
CAD83	65	1	0	193	37	109	28.41	2	37	Illumina Human610/660W	3	2	3	3	3	3	3	1	3	2
CAD830	53	1	0	204	187	138	29.33	2	29	Illumina Human610/660W	3	3	2	2	2	3	3	2	2	3
[truncated: 701 more rows]
